# Supplementary material for: Deep proteogenomic characterization of pancreatic solid pseudopapillary neoplasm reveals unique features distinct from other pancreatic tumors
Source: Biomark Res. 2025 Nov 27;13:159. doi: 10.1186/s40364-025-00875-y (PMC12752135; doi:10.1186/s40364-025-00875-y)
Supplement: Supplementary file 1 — Supplementary Material 1 [file 40364_2025_875_MOESM1_ESM.xlsx]

## Sheet: sheet1
Table S1. Clinicopathological characteristics of patients
Factors	PDAC (n=11)	PNET (n=10)	SPN (n=13)
Age, years (mean, range)	69.0 (55-84)	59.2 (30-75)	37.7 (22-71)
Gender
Male	6	8	2
Female	5	2	11
Tumor size, cm (mean, range)	NA	2.6 (1.5-3.9)	5.4 (3-11)
Distant organ metastasis at surgery
No	11	10	13
Yes	0	0	0
