# Supplementary material for: Deep proteogenomic characterization of pancreatic solid pseudopapillary neoplasm reveals unique features distinct from other pancreatic tumors
Source: Biomark Res. 2025 Nov 27;13:159. doi: 10.1186/s40364-025-00875-y (PMC12752135; doi:10.1186/s40364-025-00875-y)
Supplement: Supplementary file 2 — Supplementary Material 2 [file 40364_2025_875_MOESM2_ESM.xlsx]

## Sheet: sheet1
Table S2. Pairwise differential protein expression analyses between all entities
UniProt	Entrez_Gene_ID	Gene_Symbol	Ensemble_Gene_ID	Log2(fold change), PDAC/benign	FDR, PDAC/benign	Log2(fold change), PNET/benign	FDR, PNET/benign	Log2(fold change), SPN/benign	FDR, SPN/benign	Log2(fold change), SPN/PDAC	FDR, SPN/PDAC	Log2(fold change), SPN/PNET	FDR, SPN/PNET	Log2(fold change), PDAC/PNET	FDR, PDAC/PNET
P06731	1048	CEACAM5	ENSG00000105388	7.92592	2.95925e-21	3.33653	1.32909e-06	2.04078	0.00138182	-5.88514	5.29651e-20	-1.29574	0.0338961	4.5894	3.42247e-11
Q5M775	92521	SPECC1	ENSG00000128487	1.54117	0.0059162	0.347536	0.567209	0.907603	0.0932873	-0.633569	0.202473	0.560068	0.34294	1.19364	0.026788
P17029	7586	ZKSCAN1	ENSG00000106261	-0.255381	0.616929	2.18587	3.67994e-06	0.303376	0.523779	0.558757	0.188921	-1.8825	7.55286e-06	-2.44126	3.19424e-08
Q13976	5592	PRKG1	ENSG00000185532	1.31973	3.38339e-05	0.781791	0.0163405	0.718425	0.0197571	-0.601301	0.0346858	-0.0633659	0.86581	0.537935	0.0895277
P16070	960	CD44	ENSG00000026508	0.861257	0.00348175	-1.07129	0.000239361	-1.24921	2.62427e-06	-2.11047	2.26664e-16	-0.17792	0.582425	1.93255	1.16957e-11
P0DMV9	3303; 3304	HSPA1B	ENSG00000204388; ENSG00000212866; ENSG00000224501; ENSG00000231555; ENSG00000232804	0.674848	0.000111893	1.06438	1.55515e-09	1.25862	6.18249e-14	0.583767	0.000198244	0.194237	0.303147	-0.38953	0.0236408
P09669	1345	COX6C	ENSG00000164919	-0.698694	0.125103	1.23515	0.00692691	1.29579	0.00290787	1.99449	9.89016e-07	0.0606452	0.917247	-1.93384	6.22833e-06
Q9H0R6	55278	QRSL1	ENSG00000130348	0.822699	0.118148	0.977549	0.0603796	-0.48792	0.310927	-1.31062	0.00301873	-1.46547	0.00178979	-0.15485	0.779917
P13861	5576	PRKAR2A	ENSG00000114302	-0.251928	0.297023	0.292573	0.222169	0.93201	1.49233e-05	1.18394	4.04341e-09	0.639437	0.00346485	-0.544502	0.0129677
Q5T3F8	55362	TMEM63B	ENSG00000137216	0.2409	0.615461	0.523927	0.231954	0.986684	0.0143535	0.745784	0.0484291	0.462756	0.295758	-0.283027	0.517123
P04275	7450	VWF	ENSG00000110799	-1.33048	9.72251e-07	0.0448576	0.892258	-1.19114	3.33818e-06	0.139341	0.619296	-1.236	1.70275e-06	-1.37534	2.61297e-07
Q9UI14	10567	RABAC1	ENSG00000105404	-1.2688	0.153891	-0.1171	0.900381	-1.57239	0.0508387	-0.303587	0.716797	-1.45529	0.0881197	-1.1517	0.186137
Q9UP65	8605	PLA2G4C	ENSG00000105499	-3.05706	5.08675e-06	-3.71964	1.7053e-07	-4.25222	3.61335e-11	-1.19517	0.0451936	-0.532581	0.450298	0.662584	0.341402
Q86V81	10189	ALYREF		-0.742805	0.00392095	-0.0899606	0.762568	-0.834698	0.000513105	-0.0918937	0.724457	-0.744738	0.00250177	-0.652844	0.00976209
Q6H8Q1-5		ABLIM2		-1.61685	0.0734323	1.22786	0.198831	0.729211	0.437321	2.34606	0.00536288	-0.498653	0.602411	-2.84471	0.0013871
Q9H3U7	64094	SMOC2	ENSG00000112562	0.99945	0.207601	2.75969	0.000463476	0.0936014	0.922614	-0.905849	0.176058	-2.66609	0.000130188	-1.76024	0.0144644
P53384	4682	NUBP1	ENSG00000103274	-0.573283	0.222096	-1.63668	0.000299263	-1.50855	0.000244822	-0.935265	0.0195888	0.128134	0.816	1.0634	0.0165546
Q9UKF6	51692	CPSF3	ENSG00000119203	1.06549	0.0124725	2.3603	5.34874e-08	1.72315	2.51177e-05	0.657654	0.0867757	-0.637156	0.126195	-1.29481	0.00120374
Q9C0C9	63893	UBE2O	ENSG00000175931	-0.641129	0.132705	0.351756	0.439819	-1.27626	0.000807626	-0.635134	0.0913566	-1.62802	2.32317e-05	-0.992885	0.013752
Q567U6	54520	CCDC93	ENSG00000125633	0.369092	0.234732	1.27219	1.45916e-05	0.792467	0.00458087	0.423375	0.114523	-0.479723	0.0970902	-0.903098	0.00114567
P78310	1525	CXADR	ENSG00000154639	0.305152	0.667052	-2.13246	0.000477124	-0.334468	0.568903	-0.63962	0.245945	1.79799	0.0027427	2.43762	5.16382e-05
O75367	100394084; 100466888; 100974858; 100998964; 101050376; 101131222; 101381952; 101564704; 101692673; 101706296; 102008188; 102123677; 103079324; 104855290; 105467125; 105506940; 105531308; 105816031; 105869993; 108529540; 109250833; 462076; 481514; 711836	H2afy; H2AFY; LOC100466888; LOC101338325; LOC101381952; LOC101564704; LOC102987354; LOC103079324; LOC103663804; LOC105869993; LOC106989149; LOC109250833; LOC110591142; LOC111141291; LOC111182462; LOC112404331; LOC112625777; LOC112815157; LOC112861289; LOC112917035; LOC113261754; LOC113928700; LOC114891795; LOC115516119; LOC116529369; LOC116750637; MACROH2A1	ENSAMEG00000017887; ENSBMSG00010001156; ENSCAFG00000001076; ENSCAFG00020007175; ENSCAFG00030007355; ENSCAFG00040009734; ENSCANG00000022762; ENSCJAG00000005818; ENSCLAG00000016530; ENSCWAG00000001657; ENSFCAG00000013924; ENSGGOG00000001707; ENSLCNG00005003680; ENSMICG00000005677; ENSMLEG00000037795; ENSMMNG00015002866; ENSMNEG00000031666; ENSMPUG00000010011; ENSPANG00000002758; ENSPCOG00000013464;…	-0.167726	0.494895	1.32106	3.60151e-09	0.714594	0.000778533	0.882319	8.24861e-06	-0.606462	0.00404698	-1.48878	1.48246e-12
P00338	3939	LDHA	ENSG00000134333; ENSG00000288299	1.69552	0.00064808	0.470906	0.371277	-0.845654	0.0627088	-2.54118	4.47226e-09	-1.31656	0.00398307	1.22462	0.0103878
P08123	1278	COL1A2	ENSG00000164692	1.66909	0.00217355	2.09694	0.000140262	0.77232	0.143798	-0.896771	0.0589096	-1.32462	0.00831242	-0.427852	0.438343
Q5VZ89-7		DENND4C		0.515929	0.101464	1.12794	0.000228775	0.779441	0.00760245	0.263512	0.362024	-0.348496	0.267759	-0.612008	0.0384415
Q9H4G0-2		EPB41L1		0.291115	0.348695	-0.467256	0.111291	-1.65463	1.18979e-10	-1.94574	5.2918e-15	-1.18737	5.34236e-06	0.758371	0.00606817
P82663	64432	MRPS25	ENSG00000131368	-0.394273	0.32861	0.872955	0.0248447	0.37022	0.333286	0.764493	0.026334	-0.502735	0.19098	-1.26723	0.00045658
Q9NQ89	57102	C12orf4	ENSG00000047621	0.399121	0.560173	-2.21101	0.000276377	-1.71489	0.00172025	-2.11401	6.59707e-05	0.496124	0.454055	2.61013	1.45577e-05
Q8WWA0	55600	ITLN1	ENSG00000179914	4.7638	1.49116e-09	0.954301	0.189395	0.450613	0.534316	-4.31319	3.32346e-11	-0.503688	0.487488	3.8095	1.38192e-07
A4D0S4	22798	LAMB4	ENSG00000091128	-1.69233	0.00540689	1.4764	0.0210901	0.916622	0.13681	2.60895	6.18416e-06	-0.559774	0.384837	-3.16873	2.29293e-07
Q14108	950	SCARB2	ENSG00000138760	0.128137	0.778888	0.329076	0.418518	1.24316	0.000589559	1.11502	0.000905162	0.914082	0.0131281	-0.200939	0.615638
P00748	2161	F12	ENSG00000131187	2.4883	1.59835e-08	1.85636	2.20997e-05	2.10078	6.63015e-07	-0.387513	0.328456	0.244426	0.616586	0.63194	0.140344
Q6GMV2	10322	SMYD5	ENSG00000135632	0.822454	0.105416	1.12278	0.024879	1.3799	0.00369772	0.557448	0.219868	0.257124	0.645042	-0.300324	0.558738
Q9HCU5	10113	PREB	ENSG00000138073	-1.9997	1.25378e-22	-0.62123	0.00364924	-1.0792	2.2456e-08	0.920499	1.08495e-06	-0.457969	0.0267807	-1.37847	6.5175e-12
P62736	59	ACTA2	ENSG00000107796	3.3405	1.11711e-17	2.2254	4.2008e-09	0.439032	0.230185	-2.90147	1.12137e-18	-1.78636	9.79024e-08	1.1151	0.00174308
Q99828	10519	CIB1	ENSG00000185043	0.697927	0.0800628	-1.6907	1.05158e-05	-2.34581	1.87135e-11	-3.04373	1.38892e-18	-0.655108	0.0836846	2.38863	3.16861e-10
P04746	279	AMY2A	ENSG00000243480	-7.53806	1.49878e-14	-3.25045	0.00017678	-3.80221	1.14686e-06	3.73585	4.31429e-06	-0.551761	0.528445	-4.28761	5.91557e-07
Q6P1N0	54862	CC2D1A	ENSG00000132024; ENSG00000288293	-0.510777	0.1807	-0.481649	0.211033	-0.167017	0.652423	0.34376	0.326228	0.314632	0.437971	-0.0291274	0.947588
Q02218	4967	OGDH	ENSG00000105953	-0.0973546	0.724553	0.221676	0.391618	-0.145301	0.544401	-0.0479465	0.840564	-0.366977	0.126195	-0.31903	0.182995
Q9NX46	54936	ADPRS	ENSG00000116863	-0.706637	0.0102191	0.976364	0.000491065	3.21218	3.45953e-29	3.91881	3.13968e-47	2.23581	6.05024e-17	-1.683	1.54786e-10
Q9Y3P9	23637	RABGAP1	ENSG00000011454	-0.413787	0.294692	-0.66567	0.0817133	0.926961	0.0104054	1.34075	6.39695e-05	1.59263	9.97673e-06	0.251884	0.528513
Q6ZXV5	160418	TMTC3	ENSG00000139324	-2.31786	0.00385216	-3.05529	0.000273843	-3.47261	4.19262e-06	-1.15475	0.110513	-0.417315	0.628943	0.737434	0.382562
Q9H0H0	57508	INTS2	ENSG00000108506	0.852367	0.0581399	0.13504	0.789877	-0.686281	0.0932873	-1.53865	5.22592e-05	-0.821321	0.0519549	0.717327	0.0980012
Q9H9J2	65080	MRPL44	ENSG00000135900	0.133147	0.72239	-0.112588	0.752716	0.545417	0.0773612	0.412271	0.159526	0.658006	0.0361702	0.245735	0.464253
Q9NWT6	55662	HIF1AN	ENSG00000166135	-0.143252	0.78215	0.487848	0.305879	-0.144974	0.742155	-0.00172266	0.993012	-0.632822	0.156268	-0.631099	0.154631
Q8NEZ5	26263	FBXO22	ENSG00000167196	0.351582	0.27543	1.18617	8.62406e-05	0.773393	0.00731366	0.421811	0.127123	-0.412777	0.174091	-0.834588	0.00364899
Q09161	4686	NCBP1	ENSG00000136937	0.525164	0.0997264	2.42234	2.41741e-14	1.94357	9.57313e-11	1.4184	2.4555e-07	-0.478769	0.118645	-1.89717	8.12123e-11
P42785	5547	PRCP	ENSG00000137509	-0.82618	0.0466045	1.4089	0.000835275	2.18438	1.03941e-07	3.01056	1.43945e-14	0.775488	0.0634478	-2.23508	1.88746e-08
Q8TE67	79574	EPS8L3	ENSG00000198758	3.12004	1.01369e-07	-0.194676	0.751932	2.88298	3.57179e-07	-0.237061	0.656336	3.07765	3.98308e-08	3.31471	4.84466e-09
Q16611	578	BAK1	ENSG00000030110	-0.803974	0.00618644	-0.897089	0.00262224	-1.66988	5.42046e-10	-0.865907	0.000928125	-0.772792	0.0061013	0.0931152	0.783743
O60603	7097	TLR2	ENSG00000137462	-1.71596	1.59371e-08	-2.1643	7.28746e-12	-1.76811	5.38951e-10	-0.052147	0.867926	0.396186	0.232171	0.448333	0.158055
P07478	5645	PRSS2	ENSG00000275896; ENSG00000282049	-6.78352	3.51027e-09	-3.39422	0.00129204	-4.08647	1.70666e-05	2.69705	0.00446851	-0.692249	0.505829	-3.3893	0.000749201
Q9NP92	10884	MRPS30	ENSG00000112996	1.07773	0.00692061	2.82731	9.18385e-12	3.4051	1.2513e-16	2.32737	1.3101e-10	0.577793	0.155107	-1.74958	3.12225e-06
O94851	9645	MICAL2	ENSG00000133816	0.427738	0.438935	0.532288	0.318353	1.98918	5.462e-05	1.56144	0.000542797	1.45689	0.00294591	-0.10455	0.850633
Q05329	2572	GAD2	ENSG00000136750	-0.190756	0.840938	3.49808	0.00012912	0.277975	0.767234	0.468731	0.570134	-3.22011	5.06113e-05	-3.68884	1.28901e-05
Q96LD8	123228	SENP8	ENSG00000166192	0.253485	0.687715	1.51874	0.00571356	0.29754	0.598367	0.0440554	0.942058	-1.2212	0.0162865	-1.26526	0.0142055
P31937	11112	HIBADH	ENSG00000106049	-0.949982	0.00128257	-0.425383	0.176182	2.17326	3.02892e-13	3.12324	8.42758e-28	2.59864	1.42164e-18	-0.524599	0.0777148
P32320	978	CDA	ENSG00000158825	2.71078	7.19696e-06	-2.13806	0.000241638	-1.85077	0.00041686	-4.56155	1.07817e-16	0.28729	0.66741	4.84884	1.7848e-14
Q99986	7443	VRK1	ENSG00000100749	0.251069	0.628794	0.914038	0.047843	-0.158451	0.721609	-0.40952	0.324032	-1.07249	0.0114955	-0.66297	0.134834
P05154	5104	SERPINA5	ENSG00000188488	1.44198	0.000283958	1.60153	6.56064e-05	1.58576	3.4888e-05	0.143782	0.719106	-0.0157651	0.968348	-0.159547	0.710703
Q96QR8	5814	PURB	ENSG00000146676	-1.6456	2.14498e-13	-1.06574	4.29103e-06	-1.90012	2.14021e-19	-0.254521	0.242158	-0.834377	0.000124508	-0.579855	0.0103764
P14866	3191	HNRNPL	ENSG00000104824; ENSG00000282947	0.166905	0.368288	0.636644	0.000175915	0.82811	2.1413e-07	0.661205	9.96356e-06	0.191466	0.288281	-0.469738	0.0039102
Q9UBU8	10933	MORF4L1	ENSG00000185787	-1.9358	0.0139073	-4.85032	3.40765e-08	-5.40641	7.87833e-12	-3.47062	1.65092e-06	-0.556099	0.504408	2.91452	0.000305739
P0DOY3		IGLC3	ENSG00000211679	1.96348	0.00674676	3.03634	4.73255e-05	1.34349	0.0528476	-0.619986	0.332528	-1.69285	0.0100903	-1.07286	0.117246
Q9UG63	10061; 114483834	ABCF2	ENSG00000033050	-0.328385	0.426567	0.0454771	0.92037	0.153447	0.708528	0.481832	0.17609	0.10797	0.816	-0.373862	0.341502
P98082	1601	DAB2	ENSG00000153071	0.671464	0.155216	-0.468163	0.323225	-1.11373	0.00694295	-1.7852	5.614e-06	-0.645568	0.150253	1.13963	0.00950395
P04433		IGKV3-11	ENSG00000241351; ENSG00000282823	-1.56354	0.096482	0.489758	0.644055	0.470212	0.645301	2.03376	0.019531	-0.0195457	0.972479	-2.0533	0.0249445
Q99102	4585	MUC4	ENSG00000145113	0.158088	0.877209	-3.41689	2.4626e-05	-3.83907	1.34765e-07	-3.99716	2.83351e-08	-0.422177	0.610396	3.57498	8.82485e-06
P48382	5993	RFX5	ENSG00000143390	-2.12175	1.05143e-07	-2.22715	7.26261e-08	-1.28182	0.000626059	0.839926	0.0243577	0.94533	0.0203563	0.105404	0.82111
P24386	1121	CHM	ENSG00000188419	0.619934	0.04734	0.79785	0.0100382	-0.305766	0.300707	-0.9257	0.000511977	-1.10362	8.77047e-05	-0.177917	0.584866
P04843	6184	RPN1	ENSG00000163902	-2.05526	2.00768e-19	-2.26877	1.32996e-21	-2.3827	1.48096e-28	-0.327433	0.131691	-0.113927	0.669604	0.213507	0.391587
O95479	9563	H6PD	ENSG00000049239	2.35521	2.67986e-18	0.79287	0.00321164	1.95142	5.21474e-14	-0.403793	0.0937511	1.15855	4.45766e-06	1.56234	9.69125e-10
Q8N128	283635	FAM177A1	ENSG00000151327	0.393315	0.584633	2.10819	0.00122191	1.79501	0.0039083	1.40169	0.0142155	-0.313181	0.644423	-1.71487	0.00455938
Q9H0V1	64418	TMEM168	ENSG00000146802	-3.65076	2.62965e-06	-3.74752	3.83345e-06	-2.90311	3.62004e-05	0.747653	0.300584	0.844416	0.304904	0.0967626	0.918668
Q8IVF2	113146	AHNAK2	ENSG00000185567	3.27732	3.47055e-16	0.538525	0.176374	0.488234	0.195101	-2.78909	1.73277e-16	-0.0502902	0.907844	2.7388	5.01126e-13
A8TX70	256076	COL6A5	ENSG00000172752	1.10296	0.0752543	4.25815	1.83237e-10	2.77569	4.96425e-06	1.67273	0.0020364	-1.48247	0.00812768	-3.1552	8.1811e-08
O60341	23028	KDM1A	ENSG00000004487	1.0998	0.000340247	2.19308	3.51223e-12	1.22458	3.23399e-05	0.124774	0.686513	-0.968506	0.000718891	-1.09328	0.000176428
O15514	5433	POLR2D	ENSG00000144231	-1.88626	0.000164531	-2.22841	1.68232e-05	-3.41587	8.30364e-13	-1.5296	0.000671226	-1.18746	0.0148573	0.342142	0.532219
P08493	4256	MGP	ENSG00000111341	-0.312752	0.492895	0.80525	0.063326	0.0824667	0.859796	0.395219	0.319702	-0.722783	0.079147	-1.118	0.0055114
O75792	10535	RNASEH2A	ENSG00000104889	1.17527	0.185307	-1.51279	0.0743755	-2.33787	0.00204118	-3.51315	3.7394e-06	-0.82508	0.330286	2.68807	0.00139427
P22897	4360	MRC1	ENSG00000260314	1.63628	0.000178067	1.45167	0.000963648	1.02386	0.0146934	-0.612421	0.116092	-0.427808	0.342614	0.184613	0.69901
Q9NZ43	55850	USE1	ENSG00000053501	-0.403285	0.216074	0.259152	0.447513	0.472556	0.12421	0.875841	0.00177468	0.213404	0.543559	-0.662437	0.0293277
Q9UKK9	11164	NUDT5	ENSG00000165609	-0.915589	1.74088e-05	-0.214705	0.364874	-0.258315	0.227408	0.657273	0.000837025	-0.0436099	0.868395	-0.700883	0.000866576
P48651	9791	PTDSS1	ENSG00000156471	0.627435	0.186729	1.71139	0.000198121	3.96232	2.42204e-16	3.33489	1.01315e-14	2.25094	3.42566e-07	-1.08395	0.0123775
Q5VWJ9	401548	SNX30	ENSG00000148158	-0.0911041	0.830434	-1.33259	0.00017845	-0.265298	0.449827	-0.174194	0.614855	1.06729	0.00208558	1.24149	0.000323723
P12931	6714	SRC	ENSG00000197122	0.822019	0.000338633	1.05283	5.34141e-06	1.09168	6.5779e-07	0.269656	0.210885	0.0388454	0.893379	-0.230811	0.332229
P38117	2109	ETFB	ENSG00000105379	-1.04989	1.80004e-06	-1.25337	2.79126e-08	-0.721622	0.000598226	0.328271	0.119547	0.531747	0.0179336	0.203476	0.396629
Q15746-6		MYLK		2.09882	1.94538e-06	0.974139	0.0285213	-1.18769	0.00267113	-3.28651	5.65713e-17	-2.16183	4.91862e-08	1.12468	0.00772439
Q99470	6388	SDF2	ENSG00000132581	-0.189114	0.565254	0.227409	0.482673	1.96478	1.00826e-11	2.15389	1.25563e-15	1.73737	7.41109e-10	-0.416523	0.158045
Q96EE4	90693	CCDC126	ENSG00000169193	-0.679568	0.0200477	-1.00387	0.000580064	-0.845027	0.00170054	-0.165459	0.559938	0.158842	0.634418	0.324301	0.282341
Q08431	4240	MFGE8	ENSG00000140545	0.948168	0.00720163	0.764282	0.0329366	-0.12916	0.71234	-1.07733	0.000416635	-0.893442	0.0067054	0.183886	0.627912
Q9ULH7	57496	MRTFB	ENSG00000186260	-1.94002	8.10517e-07	-1.49245	0.000231302	0.254817	0.547394	2.19483	3.72735e-09	1.74726	9.21558e-06	-0.447571	0.278283
Q8NCM8	79659	DYNC2H1	ENSG00000187240	-1.09603	0.0120317	0.852735	0.0619484	-1.23811	0.00215087	-0.14208	0.743453	-2.09084	2.46791e-07	-1.94876	4.05459e-06
P17931	3958	LGALS3	ENSG00000131981	2.63257	6.0856e-11	-0.26837	0.525796	-0.714291	0.0494725	-3.34686	2.78376e-21	-0.44592	0.266871	2.90094	1.25602e-13
Q12816	7216	TRO	ENSG00000067445	0.624768	0.045061	-1.39664	3.52611e-06	-0.567191	0.0467023	-1.19196	6.46666e-06	0.829452	0.0049121	2.02141	8.08242e-12
Q96HE7	30001	ERO1A	ENSG00000197930	1.32027	6.57407e-07	-0.377346	0.175989	-1.5379	1.87783e-10	-2.85817	4.06928e-33	-1.16056	2.12845e-06	1.69761	4.77367e-11
O15247	1193	CLIC2	ENSG00000155962	-0.335398	0.57936	0.544325	0.358644	-0.260956	0.629096	0.0744421	0.898905	-0.805281	0.139978	-0.879723	0.103783
Q13683-3		ITGA7		0.262383	0.64074	3.45003	4.39115e-11	1.21461	0.0101446	0.952228	0.0304317	-2.23541	5.13693e-07	-3.18764	2.66444e-11
P42858	3064	HTT	ENSG00000197386	-0.41577	0.150268	0.665158	0.0202265	0.46233	0.0919833	0.8781	0.000448212	-0.202827	0.505215	-1.08093	4.76862e-05
P46459	4905	NSF	ENSG00000073969; ENSG00000276262; ENSG00000278174	-0.782051	7.01858e-07	0.114466	0.528344	-0.683265	5.10717e-06	0.0987856	0.539493	-0.797731	9.30562e-08	-0.896517	5.90604e-09
O95817	9531	BAG3	ENSG00000151929	2.01578	0.00575702	1.01483	0.169434	2.95366	4.59667e-05	0.937883	0.150015	1.93883	0.00593944	1.00095	0.156911
Q9UGT4	56241	SUSD2	ENSG00000099994	1.44915	0.00102414	1.62161	0.000268159	-0.960909	0.0169018	-2.41005	4.073e-10	-2.58252	1.19886e-10	-0.172462	0.716349
P04080	1476	CSTB	ENSG00000160213	1.67522	4.50234e-11	0.633309	0.0150371	1.4532	3.04713e-09	-0.222019	0.355971	0.819895	0.000837633	1.04191	2.06263e-05
O75923-13		DYSF		1.65703	1.14319e-05	1.41448	0.000204149	1.30082	0.000333644	-0.356208	0.306839	-0.113659	0.789823	0.242549	0.546042
Q96L92	81609	SNX27	ENSG00000143376	5.22365	2.00768e-19	0.382023	0.484371	-0.562268	0.235247	-5.78592	5.20854e-31	-0.944291	0.0505349	4.84163	6.90791e-19
Q9H4A6	64083	GOLPH3	ENSG00000113384	-0.137618	0.687101	-0.269665	0.400438	-1.2388	4.74771e-06	-1.10118	2.2948e-05	-0.96913	0.000493801	0.132047	0.68881
Q96DE0	131870	NUDT16	ENSG00000198585	-0.628998	0.00918878	-0.340212	0.181101	0.346402	0.148422	0.975399	6.55994e-06	0.686614	0.00355641	-0.288786	0.243705
P30626	6717	SRI	ENSG00000075142	1.15485	4.94485e-08	1.43747	2.70318e-11	0.381272	0.0679835	-0.77358	3.67563e-05	-1.0562	6.36679e-08	-0.282617	0.191508
P08237	5213	PFKM	ENSG00000152556	-1.03422	1.41555e-05	0.379175	0.142222	1.33439	1.61818e-08	2.36861	1.1001e-25	0.955216	4.91512e-05	-1.41339	1.30018e-09
Q9BYJ9	54915	YTHDF1	ENSG00000149658	2.40257	5.12344e-05	-1.19228	0.0397654	-1.15743	0.027896	-3.56	1.1132e-11	0.0348475	0.968089	3.59485	1.36728e-09
Q9Y6D6	10565	ARFGEF1	ENSG00000066777	0.359886	0.330707	-0.508178	0.148896	-0.83348	0.00798278	-1.19337	5.76973e-05	-0.325302	0.365201	0.868065	0.00878491
Q16540	6150	MRPL23	ENSG00000214026; ENSG00000288141	0.187235	0.670023	1.06046	0.00548372	1.14626	0.00155805	0.959028	0.00450604	0.0858076	0.854546	-0.873221	0.0159377
O14497	8289	ARID1A	ENSG00000117713	-0.491131	0.150268	0.552405	0.109408	-0.0406963	0.899497	0.450435	0.142586	-0.593101	0.0689562	-1.04354	0.000978991
Q695T7	340024	SLC6A19	ENSG00000174358	-0.297147	0.770847	-3.05267	0.00138813	-3.05907	0.000302418	-2.76192	0.000776336	-0.00640398	0.982666	2.75552	0.00318209
Q9UL45	26258	BLOC1S6	ENSG00000104164	-0.137651	0.678091	-0.395979	0.190955	0.430989	0.13121	0.56864	0.0307887	0.826968	0.00326532	0.258328	0.39632
Q15172	5525	PPP2R5A	ENSG00000066027	1.30642	0.00561329	0.00782064	0.991326	0.168661	0.736066	-1.13776	0.0052802	0.160841	0.772174	1.2986	0.00409292
O14841	26873	OPLAH	ENSG00000178814	-0.344056	0.0587466	-2.39203	9.05737e-41	-1.31764	2.6007e-16	-0.973581	3.40209e-10	1.07439	1.28971e-10	2.04797	1.70384e-32
Q86WJ1	9557	CHD1L	ENSG00000131778	-3.08004	1.96431e-05	-3.45376	5.13028e-06	-3.3808	4.79155e-07	-0.300759	0.662904	0.0729533	0.943039	0.373712	0.633432
Q00796	6652	SORD	ENSG00000140263	0.469579	0.370111	0.207752	0.702303	0.297933	0.551049	-0.171646	0.712576	0.0901809	0.882891	0.261827	0.612786
Q969G6	55312	RFK	ENSG00000135002	-0.739049	0.184883	1.80194	0.00130015	0.0395688	0.958295	0.778617	0.120761	-1.76237	0.000494142	-2.54099	1.4667e-06
Q92581-2		SLC9A6		2.46742	8.18566e-06	0.183969	0.765518	0.60576	0.258077	-1.86166	7.05926e-05	0.421791	0.475334	2.28345	1.54387e-05
Q8N357	54978	SLC35F6	ENSG00000213699	1.39334	0.000657327	-0.840211	0.0412029	-0.752645	0.0465106	-2.14599	1.69825e-09	0.0875658	0.864741	2.23355	2.03976e-08
Q9NTJ5	22908	SACM1L	ENSG00000211456	-1.04866	5.48871e-13	-0.225834	0.156818	0.581656	5.31804e-05	1.63032	3.21942e-33	0.80749	1.37564e-08	-0.822829	9.51521e-09
P30536	706	TSPO	ENSG00000100300	4.14746	3.15412e-19	-0.086056	0.855427	3.09053	8.49162e-13	-1.05692	0.00418889	3.17659	6.00765e-14	4.23351	2.02325e-21
P37198	23636	NUP62	ENSG00000213024	-1.47208	5.7945e-10	-0.418855	0.101436	-0.449622	0.0552633	1.02246	3.49463e-06	-0.0307668	0.915879	-1.05322	7.14639e-06
P08514	3674	ITGA2B	ENSG00000005961	0.308683	0.75286	1.94702	0.0209175	1.52349	0.0590853	1.21481	0.102867	-0.423527	0.622115	-1.63834	0.0365287
Q15388	9804	TOMM20	ENSG00000173726	0.104635	0.790163	1.69884	2.00628e-07	2.25172	1.55965e-12	2.14708	2.67064e-13	0.552882	0.0904788	-1.5942	1.74789e-07
P46777	6125	RPL5	ENSG00000122406	-1.64397	1.64681e-18	-1.68028	4.46482e-18	-1.95053	2.25357e-28	-0.306563	0.0860824	-0.270253	0.177791	0.0363103	0.874417
Q8WWM7	11273	ATXN2L	ENSG00000168488	0.911323	4.9745e-06	-0.522327	0.0105876	0.0854493	0.690359	-0.825874	2.7633e-06	0.607776	0.00179559	1.43365	1.32958e-13
Q562E7	124997	WDR81	ENSG00000167716; ENSG00000276021	-1.13555	0.000232275	0.236725	0.498163	1.13371	0.000202612	2.26927	6.40721e-15	0.896989	0.00361875	-1.37228	5.16316e-06
P13804	2108	ETFA	ENSG00000140374	-0.569977	0.0110803	-0.967368	1.51536e-05	-0.402432	0.0600246	0.167545	0.441368	0.564936	0.0103452	0.397391	0.0762819
Q07954	4035	LRP1	ENSG00000123384	0.212282	0.455128	-0.622439	0.0161027	-1.71709	9.37212e-14	-1.92938	5.29898e-18	-1.09466	2.96466e-06	0.834721	0.000696905
Q8IZ07	88455	ANKRD13A	ENSG00000076513	0.665568	0.0627051	1.77504	4.86537e-07	2.15442	3.02605e-10	1.48885	1.67575e-06	0.379377	0.305416	-1.10948	0.000778036
Q3SXM5	83693	HSDL1	ENSG00000103160	0.142444	0.682191	-0.187715	0.563813	4.34541	4.48465e-41	4.20296	1.42359e-46	4.53312	1.1004e-47	0.330159	0.278283
Q9Y5B6	94104	PAXBP1	ENSG00000159086; ENSG00000263141	1.59072	0.000411219	-0.756307	0.0961671	-0.376173	0.381633	-1.9669	4.36546e-07	0.380134	0.436319	2.34703	8.81548e-08
P19838	4790	NFKB1	ENSG00000109320	-0.629561	0.0175614	-1.55238	3.76483e-09	-1.6112	1.83287e-11	-0.981638	2.27429e-05	-0.058817	0.849719	0.922821	0.000309431
Q9P0P0	51255	RNF181	ENSG00000168894	2.10759	0.00297132	-1.13818	0.102402	-0.61704	0.339913	-2.72463	7.63998e-06	0.521142	0.492103	3.24577	3.54484e-06
O14522-1		PTPRT		-0.742521	0.465856	-3.4306	0.000723205	-4.13913	6.28466e-06	-3.39661	0.000111476	-0.708538	0.478295	2.68808	0.0061756
Q96FF7	113230	MISP3	ENSG00000141854; ENSG00000288191	-3.5088	1.57825e-07	-4.20476	4.01838e-09	-4.62789	5.7222e-13	-1.1191	0.0576331	-0.423138	0.549916	0.695958	0.309064
O75438	4707	NDUFB1	ENSG00000183648	-2.17752	7.16263e-15	-1.14344	7.14341e-05	-0.91159	0.000603069	1.26593	9.9449e-07	0.23185	0.468182	-1.03408	0.000173065
Q9UH03	55964	SEPTIN3	ENSG00000100167	-0.911475	0.334091	6.73399	3.40958e-09	4.26415	1.97666e-05	5.17563	4.75836e-08	-2.46984	0.00392857	-7.64547	1.27641e-12
Q14155-1		ARHGEF7		0.408479	0.210988	0.150146	0.666482	-0.191633	0.532535	-0.600112	0.028916	-0.341779	0.28656	0.258333	0.426193
P01042	3827	KNG1	ENSG00000113889	-0.620123	0.0248289	-0.251779	0.39684	-0.805544	0.00153398	-0.18542	0.483491	-0.553765	0.0394393	-0.368344	0.184201
P10071	2737	GLI3	ENSG00000106571	-0.216718	0.586486	-1.20102	0.000758098	-0.278979	0.4254	-0.0622614	0.859558	0.922038	0.00845115	0.9843	0.00461571
Q15942	7791	ZYX	ENSG00000159840; ENSG00000285443	3.33649	3.45648e-31	1.36221	6.38082e-07	0.368164	0.169599	-2.96832	2.13376e-34	-0.994043	7.54041e-05	1.97428	7.18443e-14
P35609	88	ACTN2	ENSG00000077522	1.43904	3.77157e-13	0.330031	0.114557	0.749442	8.21026e-05	-0.689598	8.63252e-05	0.419411	0.0350817	1.10901	6.69467e-09
P10636	4137	MAPT	ENSG00000186868; ENSG00000276155; ENSG00000277956	0.301475	0.679203	4.87067	9.14403e-12	2.35456	0.000156858	2.05308	0.000301899	-2.51612	1.22822e-05	-4.5692	1.56488e-12
Q8TB72-3		PUM2		0.717261	0.202358	-2.97239	4.93858e-08	-3.65989	1.68524e-13	-4.37715	2.36749e-18	-0.687495	0.197209	3.68965	2.27285e-11
Q9GZP9	51009	DERL2	ENSG00000072849	-3.11498	1.08231e-07	-3.6622	3.67796e-09	-3.79475	7.38648e-12	-0.679764	0.203594	-0.132549	0.841009	0.547215	0.37183
P20936	5921	RASA1	ENSG00000145715	0.0822131	0.7946	0.0872469	0.770302	0.490424	0.0503744	0.40821	0.0847179	0.403177	0.127676	-0.0050338	0.987446
Q9NYF8	9774	BCLAF1	ENSG00000029363	-0.171003	0.472232	-0.109387	0.652497	-0.19984	0.348486	-0.0288365	0.894825	-0.0904529	0.716008	-0.0616164	0.799109
O15041	9723	SEMA3E	ENSG00000170381	0.631201	0.348144	0.388723	0.569754	-1.5411	0.00605699	-2.1723	6.25071e-05	-1.92982	0.000773352	0.242478	0.723463
Q8TAE8	90480	GADD45GIP1	ENSG00000179271	-0.297611	0.587327	0.752456	0.148428	1.18393	0.0149466	1.48154	0.000998769	0.431475	0.429092	-1.05007	0.0294405
P62701	6191	RPS4X	ENSG00000198034	-1.84795	1.69416e-13	-1.83084	1.68493e-12	-1.97411	5.289e-17	-0.12616	0.620419	-0.143266	0.622115	-0.0171064	0.957715
Q9NX24	55651	NHP2	ENSG00000145912	0.107616	0.840038	-0.206537	0.658078	0.889989	0.0300571	0.782373	0.0410293	1.09653	0.0079491	0.314154	0.482403
P02774	2638	GC	ENSG00000145321	1.39741	0.000122728	2.78217	2.58505e-13	0.715398	0.0426669	-0.682015	0.0347954	-2.06677	3.81968e-10	-1.38475	5.77486e-05
O95490	23266	ADGRL2	ENSG00000117114	-0.630872	0.134531	-1.66829	5.14616e-05	-1.15915	0.00212204	-0.528278	0.159744	0.50914	0.241836	1.03742	0.0100372
Q9UJS0	10165	SLC25A13	ENSG00000004864	-0.204095	0.520054	0.285866	0.356153	2.36017	1.22449e-16	2.56427	4.34186e-22	2.07431	5.48007e-14	-0.489961	0.0831309
Q3YEC7	55684	RABL6	ENSG00000196642	-0.233677	0.575126	0.401854	0.317253	-0.647525	0.0657973	-0.413848	0.230713	-1.04938	0.00284004	-0.635531	0.0847328
Q8WXH0	23224	SYNE2	ENSG00000054654	1.04265	0.000635617	1.15024	0.000187036	1.28986	1.0696e-05	0.24721	0.396475	0.139625	0.693653	-0.107585	0.749717
O43292	8733	GPAA1	ENSG00000197858	2.63357	4.12439e-09	3.0862	2.06756e-11	2.59243	2.73438e-09	-0.0411404	0.922644	-0.493775	0.266919	-0.452635	0.304816
Q02809	5351	PLOD1	ENSG00000083444	1.33619	7.26576e-08	-1.29699	1.60968e-07	-1.27518	1.77411e-08	-2.61137	4.1345e-32	0.0218091	0.947336	2.63318	2.1576e-26
Q96MU7	91746	YTHDC1	ENSG00000083896; ENSG00000275272	1.06105	0.0366892	2.16094	2.23694e-05	1.03193	0.0326028	-0.0291211	0.950291	-1.12901	0.0160235	-1.09989	0.0210062
O75554	11193	WBP4	ENSG00000120688	0.864343	0.0186114	0.822074	0.026036	0.405806	0.259312	-0.458537	0.163201	-0.416268	0.263518	0.042269	0.924125
Q8IXT5	389677	RBM12B	ENSG00000183808	0.657888	0.0379234	1.1621	0.000199038	1.28247	1.58691e-05	0.62458	0.0257996	0.120366	0.744695	-0.504214	0.0988789
Q9BUN8	79139	DERL1	ENSG00000136986	-0.00076171	0.995326	-0.500593	0.0295427	0.447422	0.0412655	0.448183	0.0287816	0.948015	9.67498e-06	0.499831	0.0241163
O15034	23504	RIMBP2	ENSG00000060709	-0.542319	0.208506	-1.69629	4.5124e-05	-1.27907	0.000752997	-0.736753	0.047484	0.417221	0.354075	1.15397	0.00443172
Q96H79	92092	ZC3HAV1L	ENSG00000146858	1.10997	0.00196097	1.91484	1.43287e-07	0.674924	0.0520183	-0.435044	0.182189	-1.23992	0.000169554	-0.804876	0.0195353
O95825	9946	CRYZL1	ENSG00000205758	0.177113	0.707642	2.20873	8.25824e-08	1.56946	5.28498e-05	1.39235	0.00010641	-0.639268	0.10605	-2.03162	1.03112e-07
Q9UL03	26512	INTS6	ENSG00000102786	-0.365921	0.331588	0.719306	0.0484192	0.969056	0.0045368	1.33498	2.53331e-05	0.249751	0.528205	-1.08523	0.00131496
Q10469	4247	MGAT2	ENSG00000168282	-1.5405	1.21865e-05	-2.32319	2.42507e-10	-2.45881	1.13806e-13	-0.918315	0.00421665	-0.135623	0.744695	0.782692	0.0287168
Q13136	8500	PPFIA1	ENSG00000131626	-2.12232	4.2339e-08	0.227196	0.612491	0.62283	0.113033	2.74515	1.86473e-13	0.395634	0.359711	-2.34952	9.74287e-10
P08217	63036	CELA2A	ENSG00000142615	-5.62818	8.36087e-23	-4.78725	1.23591e-16	-5.05409	1.17864e-22	0.574089	0.242555	-0.266847	0.640418	-0.840935	0.10275
P24347	4320	MMP11	ENSG00000099953; ENSG00000275365	1.40471	0.0948605	1.87438	0.0246863	-1.38922	0.057711	-2.79393	9.02438e-05	-3.2636	1.56974e-05	-0.469665	0.573013
Q99714	3028	HSD17B10	ENSG00000072506	-0.891707	0.000154504	-0.0872114	0.751932	1.13881	8.57675e-07	2.03052	2.56756e-20	1.22603	8.86523e-08	-0.804496	0.0004967
P20774	4969	OGN	ENSG00000106809	1.09372	0.0417432	1.79572	0.000786469	-0.660995	0.1778	-1.75472	0.000118049	-2.45672	3.11672e-07	-0.701997	0.174257
O75569	8575	PRKRA	ENSG00000180228	-0.212213	0.354375	-0.550369	0.0102503	1.16648	7.9488e-09	1.3787	3.15759e-13	1.71685	1.06174e-17	0.338157	0.11161
Q8N766	23065	EMC1	ENSG00000127463	-0.959574	2.58869e-08	0.147536	0.453866	0.354696	0.0415371	1.31427	1.71845e-16	0.207161	0.278183	-1.10711	5.54927e-11
Q96EK6	64841	GNPNAT1	ENSG00000100522	-1.82896	1.56155e-05	-1.67195	0.000125685	-1.19424	0.00275556	0.634716	0.114617	0.477706	0.305815	-0.15701	0.743133
P12081	3035	HARS1	ENSG00000170445	-0.834894	1.51001e-10	-0.0709227	0.644466	-0.211289	0.107785	0.623606	2.17632e-07	-0.140366	0.333758	-0.763972	2.49951e-09
P60174	7167	TPI1	ENSG00000111669	0.348802	0.0783581	0.8176	2.03509e-05	-0.0658614	0.736659	-0.414663	0.0153123	-0.883461	4.48541e-07	-0.468798	0.0114936
Q9UQB8	10458	BAIAP2	ENSG00000175866	3.2598	3.84977e-18	2.02387	2.62055e-08	0.952925	0.00541161	-2.30688	1.63318e-13	-1.07095	0.00122075	1.23593	0.00031362
P15848	411	ARSB	ENSG00000113273	0.751805	0.0938636	-0.305021	0.513441	2.45313	1.40219e-08	1.70133	1.28409e-05	2.75815	1.30733e-10	1.05683	0.0122252
P02679	2266	FGG	ENSG00000171557	0.951886	0.0672995	1.65146	0.00134503	1.02307	0.0377841	0.0711861	0.894663	-0.628392	0.216221	-0.699578	0.160003
Q9UI15	29114	TAGLN3	ENSG00000144834	1.97906	0.000106586	3.40691	2.68316e-10	-0.22988	0.641376	-2.20894	5.05143e-07	-3.63679	1.17907e-14	-1.42785	0.00286958
A6NHR9	23347	SMCHD1	ENSG00000101596	0.574676	0.0467865	0.430678	0.143892	0.452148	0.101067	-0.122528	0.657733	0.0214703	0.954951	0.143998	0.638806
Q7Z3T8	9765	ZFYVE16	ENSG00000039319	1.74873	0.000477683	0.0166053	0.98047	0.079858	0.887648	-1.66888	0.000105136	0.0632527	0.920924	1.73213	0.000309431
O60869	8721	EDF1	ENSG00000107223	-0.71167	0.00146868	-1.6674	1.62956e-13	-1.5206	1.4681e-13	-0.808927	5.01848e-05	0.146802	0.568635	0.95573	1.23465e-05
Q8IZ52	79586	CHPF	ENSG00000123989	-3.24311	5.08864e-06	-3.45271	3.44677e-06	-3.94887	3.92524e-09	-0.705764	0.274999	-0.496158	0.507376	0.209606	0.794499
Q9P2D3	54497	HEATR5B	ENSG00000008869	1.93194	6.77793e-07	2.37613	2.44989e-09	2.34424	9.36413e-10	0.412296	0.253061	-0.0318888	0.939767	-0.444185	0.253649
Q9H7B2	84154	RPF2	ENSG00000197498	0.115319	0.866032	-0.209757	0.721656	-0.440074	0.388261	-0.555394	0.252828	-0.230318	0.693653	0.325076	0.568418
P28370	6594	SMARCA1	ENSG00000102038	-0.00197793	0.99215	-0.0598006	0.850855	-0.536522	0.0403411	-0.534544	0.0316821	-0.476722	0.0836846	0.0578227	0.858169
Q8N3U4	10735	STAG2	ENSG00000101972	-0.287482	0.346614	1.05142	0.000252276	0.540932	0.0507666	0.828414	0.00114883	-0.510486	0.0689522	-1.3389	6.66691e-07
Q15005	9789	SPCS2	ENSG00000118363	-2.53919	1.63645e-15	-2.13648	7.33616e-11	-2.20671	9.93787e-14	0.332475	0.281229	-0.0702298	0.853853	-0.402705	0.222712
P78371	10576	CCT2	ENSG00000166226	-0.147473	0.371973	-0.248311	0.115637	0.0803998	0.612891	0.227873	0.103801	0.328711	0.0286767	0.100838	0.537548
P0DOX3				2.65901	0.000152868	-1.22764	0.0711549	1.00379	0.132121	-1.65523	0.00488573	2.23143	0.000879727	3.88666	3.1308e-08
Q96HF1	6423	SFRP2	ENSG00000145423	2.80313	5.90357e-07	2.54039	6.0201e-06	-0.261859	0.618962	-3.06499	2.20456e-10	-2.80225	1.73876e-08	0.262741	0.652433
Q8TBA6	9950	GOLGA5	ENSG00000066455	0.354362	0.49301	3.20073	1.00694e-10	3.2691	1.04977e-11	2.91474	2.18187e-11	0.0683779	0.9095	-2.84636	2.94945e-10
Q8WUD1	84932	RAB2B	ENSG00000129472	2.20782	1.28534e-13	0.453371	0.140538	0.471226	0.102125	-1.7366	1.27211e-11	0.0178551	0.965306	1.75445	6.79395e-10
P0DP23	801; 805; 808	CALM1	ENSG00000198668	0.186247	0.370111	0.278981	0.161341	-0.364428	0.0425265	-0.550675	0.000975683	-0.643409	0.000276481	-0.0927341	0.652433
P12074	1337	COX6A1	ENSG00000111775	-1.62704	2.02049e-05	0.408576	0.33415	0.0892945	0.835722	1.71634	1.43342e-06	-0.319282	0.447796	-2.03562	6.64054e-08
A0MZ66	57698	SHTN1	ENSG00000187164	-1.15349	0.000156836	0.54985	0.0916834	0.192258	0.557433	1.34575	1.69913e-06	-0.357592	0.273656	-1.70334	1.1307e-08
O00339	4147	MATN2	ENSG00000132561	0.693197	0.148521	2.87804	2.48773e-09	4.03495	2.66892e-16	3.34175	2.38795e-14	1.15691	0.0102547	-2.18484	6.36208e-07
Q15041	23204	ARL6IP1	ENSG00000170540	0.171759	0.736107	-0.226599	0.62964	-0.401476	0.327874	-0.573235	0.137447	-0.174877	0.71449	0.398358	0.368946
P45984	5601	MAPK9	ENSG00000050748	-1.78567	8.00674e-11	-1.12446	7.37858e-05	-1.7839	4.54523e-12	0.00177379	0.998077	-0.659444	0.0161829	-0.661218	0.0168675
O95070	10897	YIF1A	ENSG00000174851	-0.00175774	0.991546	0.126704	0.842245	-1.11566	0.0251185	-1.1139	0.0197762	-1.24236	0.0155933	-0.128461	0.828585
P10412	3008	H1-4	ENSG00000168298	0.331987	0.14704	1.31945	1.70225e-09	0.316285	0.140405	-0.0157026	0.943475	-1.00317	4.81367e-07	-0.987465	1.64975e-06
P54802	4669	NAGLU	ENSG00000108784	0.581394	0.108793	2.96881	6.97161e-16	3.22102	3.51148e-19	2.63962	3.33734e-16	0.252202	0.515824	-2.38742	1.03455e-12
P31689	3301	DNAJA1	ENSG00000086061	0.751584	3.12283e-06	1.05055	1.32739e-10	0.350508	0.0266114	-0.401076	0.00596978	-0.70004	3.45864e-06	-0.298965	0.0648613
Q5VW32	148362	BROX	ENSG00000162819	1.44361	5.71547e-05	2.83956	4.36854e-14	2.51444	2.21761e-12	1.07082	0.000836628	-0.325125	0.39077	-1.39595	3.97972e-05
O75718	10491	CRTAP	ENSG00000170275	3.13817	2.71137e-13	0.173361	0.708508	1.79741	6.35332e-06	-1.34076	0.000163188	1.62405	3.92002e-05	2.9648	5.04732e-13
Q96I51	81554	RCC1L	ENSG00000274523	0.11882	0.787416	0.885224	0.0162104	2.15233	1.42597e-09	2.03351	5.49765e-10	1.2671	0.000271034	-0.766404	0.0283302
P22033	4594	MMUT	ENSG00000146085	-1.84184	2.68152e-11	0.0100987	0.978621	-0.20301	0.476214	1.63883	2.21903e-10	-0.213108	0.492962	-1.85194	1.17278e-11
P54687	586	BCAT1	ENSG00000060982	-4.07306	2.85301e-09	-4.55015	4.32971e-10	-5.15063	5.16201e-15	-1.07757	0.0693851	-0.600479	0.385787	0.477093	0.500397
P35579	4627	MYH9	ENSG00000100345	1.49049	2.5003e-11	0.0788763	0.762526	-0.00127819	0.990813	-1.49176	2.52654e-14	-0.0801545	0.759411	1.41161	6.25268e-11
Q5JTH9	23223	RRP12	ENSG00000052749	0.112021	0.846054	0.4802	0.320945	-0.825159	0.0498572	-0.93718	0.0191994	-1.30536	0.00198333	-0.368179	0.433666
A6NJ46	157848	NKX6-3	ENSG00000165066	0.209896	0.70324	0.864939	0.0730686	0.870704	0.0568104	0.660808	0.124206	0.00576524	0.998435	-0.655043	0.156848
P07686	3074	HEXB	ENSG00000049860	0.680912	0.0224542	0.970501	0.00104998	-0.404275	0.148465	-1.08519	2.1062e-05	-1.37478	2.60129e-07	-0.289589	0.337234
Q92747	10552	ARPC1A	ENSG00000241685	1.70273	0.0553271	3.27375	0.000335575	1.86527	0.028142	0.162541	0.855197	-1.40848	0.0844708	-1.57102	0.0559747
A8K2U0	144568	A2ML1	ENSG00000166535	2.56911	8.2465e-06	-0.416442	0.483163	0.330254	0.570483	-2.23886	4.48879e-06	0.746696	0.197209	2.98556	9.90444e-08
Q8N3V7-2		SYNPO		0.295639	0.497637	1.79864	6.17383e-06	0.159183	0.702221	-0.136456	0.722003	-1.63946	4.44881e-06	-1.503	5.08448e-05
Q8TE68	54869	EPS8L1	ENSG00000131037	2.42171	1.3425e-05	-2.45244	6.84532e-06	-2.06323	2.32894e-05	-4.48494	1.47254e-18	0.389205	0.51712	4.87415	1.23422e-16
Q02153	2983	GUCY1B1	ENSG00000061918	0.385729	0.586359	2.26041	0.000445244	1.88399	0.00213424	1.49826	0.00779636	-0.37642	0.570126	-1.87468	0.00163061
Q13162	10549	PRDX4	ENSG00000123131	-3.35872	7.16032e-22	-2.26311	1.33977e-10	-3.70331	1.81811e-29	-0.344591	0.289242	-1.44021	7.49619e-06	-1.09562	0.00105325
Q9NYI0	23362	PSD3	ENSG00000156011	-2.85042	0.000461522	-1.57415	0.0584424	-2.78034	0.000204315	0.0700817	0.941701	-1.20619	0.132113	-1.27627	0.111178
O15027	9919	SEC16A	ENSG00000148396	-1.35808	5.56947e-08	-0.458822	0.0864035	-0.550895	0.0238691	0.807181	0.000511759	-0.092073	0.759792	-0.899254	0.000281784
Q16352	9118	INA	ENSG00000148798	-0.768508	0.296611	4.02202	3.19286e-07	3.64711	1.29204e-06	4.41562	5.86837e-10	-0.374912	0.622115	-4.79053	1.31046e-10
P14598	653361	NCF1	ENSG00000158517	2.50656	2.38082e-06	-0.157801	0.784214	0.606955	0.236724	-1.89961	2.36557e-05	0.764756	0.14862	2.66437	1.99953e-07
Q8IYB8	6832	SUPV3L1	ENSG00000156502	-1.06557	0.000772134	-1.089	0.000786469	-0.661941	0.0293038	0.403627	0.182385	0.427056	0.209203	0.0234285	0.956751
P15559	1728	NQO1	ENSG00000181019	3.54885	7.88035e-14	-0.220809	0.651644	0.268496	0.56167	-3.28035	2.74025e-16	0.489305	0.29981	3.76966	2.6242e-16
Q9NWW6	54981	NMRK1	ENSG00000106733	-0.151256	0.710726	-3.73538	3.33737e-23	-4.58	4.91252e-40	-4.42874	2.64056e-39	-0.844618	0.0131044	3.58412	2.35292e-22
Q9Y2Z0	10910	SUGT1	ENSG00000165416	0.523109	0.028263	0.929452	7.60259e-05	0.564604	0.0120049	0.0414948	0.864296	-0.364848	0.120625	-0.406343	0.0782842
Q9Y6I9	51368	TEX264	ENSG00000164081	-0.076873	0.928601	3.88354	5.03374e-06	1.62613	0.034507	1.703	0.0158835	-2.25741	0.00173016	-3.96042	4.26732e-07
P08243	440	ASNS	ENSG00000070669	-4.08936	6.75113e-25	-3.45435	1.24857e-17	-4.69767	9.70688e-36	-0.60831	0.0809858	-1.24332	0.000557349	-0.635009	0.0958543
Q9BSU1	80262	PHAF1	ENSG00000125149	-0.0779862	0.875454	-1.22704	0.00343618	-0.732157	0.0613704	-0.654171	0.0823557	0.494887	0.265786	1.14906	0.0048498
Q9NS00	56913	C1GALT1	ENSG00000106392	1.14914	0.0788157	2.56027	9.94318e-05	0.22497	0.742155	-0.924171	0.0992514	-2.3353	6.14324e-05	-1.41113	0.0198636
P79483	3125	HLA-DRB3	ENSG00000196101; ENSG00000231679	1.83001	3.73105e-06	0.721834	0.0748237	-0.105874	0.785204	-1.93588	1.66955e-08	-0.827707	0.0278504	1.10817	0.00359448
Q9UJA5	51605	TRMT6	ENSG00000089195	0.488931	0.234042	2.24058	1.69268e-08	2.00152	1.24865e-07	1.51259	1.24014e-05	-0.239055	0.569131	-1.75165	1.75217e-06
P01042-2		KNG1		2.63246	6.34945e-11	2.36968	4.3201e-09	1.5639	3.59148e-05	-1.06856	0.00177508	-0.805777	0.0316723	0.26278	0.52823
Q14534	6713	SQLE	ENSG00000104549	-0.791133	0.147249	-1.10386	0.0421714	-0.0914608	0.855794	0.699672	0.15916	1.0124	0.0621138	0.312727	0.587806
P01743		IGHV1-46	ENSG00000211962; ENSG00000282131	-1.85963	5.14971e-05	-1.41968	0.00271434	-1.78377	3.07303e-05	0.0758567	0.879409	-0.364093	0.468268	-0.43995	0.364302
Q9NPA0	56851	EMC7	ENSG00000134153	-2.30171	2.43713e-11	-1.73408	9.55683e-07	0.0346066	0.936223	2.33632	8.43049e-13	1.76869	2.34017e-07	-0.567625	0.105535
P53992	9632	SEC24C	ENSG00000176986	0.211982	0.382112	-0.926177	2.3452e-05	-0.969146	1.4032e-06	-1.18113	7.30865e-10	-0.0429695	0.870075	1.13816	6.92065e-08
P52597	3185	HNRNPF	ENSG00000169813	1.08682	5.15076e-10	0.909566	3.2373e-07	1.28526	3.47758e-14	0.198444	0.23596	0.375699	0.0334975	0.177255	0.340188
Q9NV70	55763	EXOC1	ENSG00000090989	0.445699	0.176964	-0.605307	0.0583302	0.00681965	0.991667	-0.43888	0.123384	0.612127	0.0509436	1.05101	0.000500099
Q9ULX6	26993	AKAP8L	ENSG00000011243	-0.578379	0.161894	2.02198	1.00402e-06	1.41614	0.000289996	1.99452	5.38325e-08	-0.605847	0.13159	-2.60036	2.68462e-11
Q86VS8	84376	HOOK3	ENSG00000168172	1.22601	0.00116608	1.30009	0.000636328	1.58702	1.31205e-05	0.361011	0.30859	0.286935	0.48897	-0.0740758	0.860726
Q14004	8621	CDK13	ENSG00000065883	0.169873	0.776783	0.332861	0.539082	-1.22116	0.00658969	-1.39103	0.00122312	-1.55402	0.00066171	-0.162988	0.761597
P36639-1		NUDT1		-0.0317777	0.965538	-0.908353	0.218836	1.9551	0.00630608	1.98688	0.00253143	2.86346	8.84875e-05	0.876576	0.228114
Q8NI22	90411	MCFD2	ENSG00000180398	-2.17421	7.78333e-12	-1.9788	1.60424e-09	-1.59212	8.18429e-08	0.582092	0.051745	0.386681	0.266871	-0.195411	0.57714
P62937	5478	PPIA	ENSG00000196262	-0.169251	0.318315	-0.250885	0.125706	-0.616526	1.96884e-05	-0.447274	0.00130763	-0.36564	0.0164667	0.0816339	0.635422
Q969J3	118426	BORCS5	ENSG00000165714; ENSG00000280689	0.240577	0.767462	2.466	0.000406715	0.288951	0.68826	0.0483742	0.95076	-2.17704	0.000451234	-2.22542	0.000538283
Q69YN2	55280	CWF19L1	ENSG00000095485	-0.541883	0.204872	2.13116	5.43634e-07	0.168766	0.702472	0.710649	0.0593891	-1.96239	2.07624e-07	-2.67304	2.68462e-11
Q9UBW7	7750	ZMYM2	ENSG00000121741	-1.5548	0.00468313	0.691695	0.242876	-0.0624909	0.901617	1.49231	0.00338705	-0.754186	0.17808	-2.24649	3.24582e-05
P12956	2547	XRCC6	ENSG00000196419	0.139126	0.389669	0.465971	0.00169204	0.42584	0.00232085	0.286714	0.0316821	-0.0401309	0.816	-0.326845	0.0227424
P51790	1182	CLCN3	ENSG00000109572	0.874662	0.0452655	-0.311989	0.49649	0.483692	0.253944	-0.39097	0.320754	0.795681	0.0629951	1.18665	0.004062
Q9UMY1	51406	NOL7	ENSG00000225921	-0.212894	0.771845	2.55423	0.000175771	-0.272445	0.665615	-0.0595511	0.922644	-2.82668	2.97783e-06	-2.76713	1.26204e-05
P11215	3684	ITGAM	ENSG00000169896	2.46935	7.82e-07	0.0137833	0.983376	-0.156198	0.742298	-2.62555	1.07198e-09	-0.169981	0.75612	2.45557	3.14131e-07
Q92619	23526	ARHGAP45	ENSG00000180448	-0.186694	0.795814	-0.606973	0.362406	2.07419	0.0010109	2.26089	0.000105665	2.68117	2.60702e-05	0.420279	0.532348
Q09428	6833	ABCC8	ENSG00000006071	-0.0729125	0.899323	2.92089	1.40888e-08	-0.300309	0.528819	-0.227396	0.62678	-3.2212	1.26283e-12	-2.99381	3.57137e-10
O95433	10598	AHSA1	ENSG00000100591	1.31243	2.24231e-10	1.82455	8.50642e-18	1.62353	8.76891e-16	0.311096	0.107582	-0.20102	0.369643	-0.512116	0.0116655
Q9BQC3	1802	DPH2	ENSG00000132768	-0.181643	0.691078	-0.291438	0.504017	-0.708792	0.0596839	-0.52715	0.149783	-0.417355	0.319194	0.109795	0.80978
Q14194-2		CRMP1		0.990707	0.031083	3.96696	1.02927e-15	2.30426	2.42525e-07	1.31356	0.00113514	-1.6627	5.72819e-05	-2.97626	1.20418e-11
P63241	1984	EIF5A	ENSG00000132507; ENSG00000288145	-1.48079	2.06906e-17	-1.51685	4.27406e-17	-1.26464	1.80477e-14	0.21615	0.206715	0.252208	0.184868	0.036058	0.864779
Q5T8D3-3		ACBD5		-1.26351	0.00420153	0.0902011	0.86515	0.912615	0.0384025	2.17612	1.35921e-07	0.822414	0.0711831	-1.35371	0.00168496
Q14761	5790	PTPRCAP	ENSG00000213402	-0.51205	0.296236	-1.18174	0.0117557	-1.38038	0.00114776	-0.868326	0.0361916	-0.198635	0.700889	0.669691	0.153064
Q9BVM2	25911	DPCD	ENSG00000166171	3.8059	5.80195e-20	-0.0117576	0.976665	-0.751686	0.0354544	-4.55759	7.38063e-36	-0.739928	0.0469168	3.81766	1.25021e-21
Q8IW45	55739	NAXD	ENSG00000213995	-1.35251	3.21282e-10	0.658501	0.00382418	0.187515	0.411691	1.54003	1.88759e-14	-0.470985	0.0310524	-2.01101	3.78757e-21
Q9H2V7	83985	SPNS1	ENSG00000169682	0.701206	0.0564329	-0.220576	0.57286	1.14198	0.000897872	0.440771	0.183951	1.36255	7.44718e-05	0.921781	0.0079203
O14966	8934	RAB29	ENSG00000117280	-1.86671	3.99247e-07	-1.4935	8.2762e-05	-0.707811	0.0467364	1.1589	0.000704238	0.785684	0.0387641	-0.373219	0.339876
Q6N069	79612	NAA16	ENSG00000172766	-1.74165	0.00161395	1.13126	0.0530736	4.26012	5.01626e-12	6.00177	9.55294e-23	3.12887	5.05637e-08	-2.87291	2.03468e-07
P07741	353	APRT	ENSG00000198931	-0.302301	0.112538	-1.12264	7.08007e-10	-0.88262	1.49369e-07	-0.580319	0.000353165	0.24002	0.215156	0.82034	3.30478e-06
Q13643	2275	FHL3	ENSG00000183386	2.72257	4.87903e-15	0.085041	0.829016	-0.9414	0.002284	-3.66397	1.52813e-32	-1.02644	0.00107295	2.63753	2.95321e-15
P54136-2		RARS1		-0.0548284	0.947478	-2.24084	0.00532816	-2.66569	0.000226717	-2.61087	0.00020707	-0.424856	0.615262	2.18601	0.00562373
P24752	38	ACAT1	ENSG00000075239	-3.49505	5.94208e-38	-1.95341	4.67337e-13	-1.68504	5.56029e-12	1.81001	1.37028e-13	0.268364	0.360269	-1.54165	1.84794e-09
Q8TD30	84706	GPT2	ENSG00000166123	-3.02098	1.58315e-11	-4.31111	1.20582e-18	-3.50886	9.46926e-17	-0.487881	0.240224	0.802249	0.0808164	1.29013	0.00347196
A5PLN9	80006	TRAPPC13	ENSG00000113597	-1.75458	0.00212038	-1.2666	0.0318334	-1.36919	0.0102304	0.385385	0.496421	-0.102594	0.875287	-0.487979	0.41774
Q8NBN7	112724	RDH13	ENSG00000160439; ENSG00000273944; ENSG00000274418; ENSG00000274504; ENSG00000275474; ENSG00000276341; ENSG00000276684; ENSG00000276826; ENSG00000278149; ENSG00000278284	-0.280597	0.527141	-1.40266	0.000507719	-0.270299	0.49602	0.0102977	0.983821	1.13236	0.00411876	1.12207	0.00434973
P45880-2		VDAC2		-0.302281	0.246035	-0.265249	0.312837	1.19247	4.37189e-07	1.49475	1.37627e-11	1.45772	4.63445e-10	-0.0370314	0.897536
Q9Y5L4	26517	TIMM13	ENSG00000099800	-0.683779	0.0411092	-1.56534	2.3444e-06	-0.435116	0.172053	0.248663	0.438548	1.13022	0.000449782	0.881559	0.00654602
Q9UBX3	1468	SLC25A10	ENSG00000183048	-0.493579	0.190284	-2.71089	2.59653e-13	-1.14152	0.000600684	-0.647938	0.0468453	1.56937	7.8727e-06	2.21731	5.62008e-10
P53396	47	ACLY	ENSG00000131473	-0.680507	0.0143654	1.36221	1.34599e-06	-1.87817	9.6678e-14	-1.19766	8.4172e-07	-3.24038	1.74526e-36	-2.04271	1.72699e-14
P15151	5817	PVR	ENSG00000073008	2.07979	0.000215776	4.4993	3.8404e-13	0.707538	0.195027	-1.37225	0.00430825	-3.79176	2.97222e-13	-2.41951	4.81456e-06
Q13247	6431	SRSF6	ENSG00000124193	0.463436	0.040771	0.766575	0.000575621	-1.11043	2.93701e-08	-1.57386	2.43125e-16	-1.877	3.01937e-21	-0.303139	0.172455
P63208	6500	SKP1	ENSG00000113558	-0.346842	0.130801	0.353568	0.128631	0.327015	0.134973	0.673856	0.000687915	-0.0265534	0.918697	-0.70041	0.000980145
Q9H8L6	79812	MMRN2	ENSG00000173269	0.135255	0.832133	2.40362	4.71946e-06	0.904572	0.0681265	0.769317	0.0970954	-1.49905	0.00141504	-2.26837	3.06023e-06
Q9P015	29088	MRPL15	ENSG00000137547	0.581843	0.183117	-3.48183	8.17405e-16	-2.38941	2.15053e-10	-2.97126	1.27217e-15	1.09241	0.00711518	4.06367	1.16031e-20
Q15907	9230	RAB11B	ENSG00000185236	0.633233	1.77912e-05	-0.176719	0.26622	-0.065945	0.66987	-0.699178	8.33075e-08	0.110774	0.50629	0.809952	1.2553e-08
Q9H267	26276	VPS33B	ENSG00000184056	-0.536286	0.0799355	0.933488	0.00226049	0.45147	0.128058	0.987756	0.000245053	-0.482018	0.108931	-1.46977	2.62873e-07
Q9P032	29078	NDUFAF4	ENSG00000123545	-0.643354	0.120135	-0.811778	0.0492429	0.999028	0.0112797	1.64238	7.38167e-06	1.81081	4.32719e-06	0.168425	0.708788
Q9BTY2	2519	FUCA2	ENSG00000001036	0.557222	0.29155	3.02839	5.67446e-09	2.52707	2.89546e-07	1.96985	9.81379e-06	-0.501318	0.322461	-2.47117	1.73212e-07
Q9H4I3	80305	TRABD	ENSG00000170638	0.126108	0.86034	-1.02301	0.0714599	-1.5605	0.00209182	-1.68661	0.000555739	-0.537497	0.353533	1.14911	0.036763
Q9BPX6	10367	MICU1	ENSG00000107745	-1.63684	0.0223004	-3.12656	2.99173e-05	-3.71403	4.24801e-08	-2.07719	0.00112077	-0.587465	0.436319	1.48973	0.0380547
Q96F86	80153	EDC3	ENSG00000179151	-0.147058	0.782216	0.430843	0.385785	-0.162131	0.721824	-0.0150721	0.969744	-0.592973	0.201529	-0.577901	0.208601
O00151	9124	PDLIM1	ENSG00000107438	1.64235	2.8352e-08	0.454679	0.141955	-0.947673	0.000466213	-2.59002	4.80598e-23	-1.40235	1.96151e-07	1.18767	2.977e-05
Q9NRY4	2909	ARHGAP35	ENSG00000160007	0.0512026	0.930168	0.263237	0.577407	1.43627	0.000499643	1.38507	0.000289223	1.17304	0.0047036	-0.212035	0.640434
Q15418	6195	RPS6KA1	ENSG00000117676; ENSG00000281877	0.385858	0.487955	-0.559371	0.282616	-2.30059	3.62782e-07	-2.68645	1.35438e-09	-1.74122	0.000157885	0.94523	0.054823
O95487	10427	SEC24B	ENSG00000138802	1.04098	1.78277e-05	1.45096	3.89289e-09	1.11045	1.96306e-06	0.0694682	0.781051	-0.340508	0.171573	-0.409976	0.0903099
P28715	2073	ERCC5	ENSG00000134899	0.0845756	0.907703	-0.175565	0.771728	0.367055	0.514897	0.282479	0.59716	0.542619	0.354351	0.26014	0.659408
P54886-2		ALDH18A1		-1.36169	2.57865e-06	-1.3209	9.47785e-06	-1.70799	3.07719e-10	-0.346299	0.211044	-0.387093	0.207906	-0.040794	0.906408
Q16769	25797	QPCT	ENSG00000115828	0.821333	0.121788	4.93269	3.80606e-17	3.44821	9.37519e-11	2.62688	2.73698e-08	-1.48448	0.00168785	-4.11136	2.32104e-15
Q9NTJ4	4123	MAN2C1	ENSG00000140400	-1.02257	0.000291672	-0.241195	0.441884	-0.399404	0.150087	0.623171	0.0174919	-0.158209	0.623663	-0.78138	0.00508707
Q9P0K7	26064	RAI14	ENSG00000039560	-1.17227	0.00390691	-1.92474	3.50751e-06	-3.0223	2.34288e-15	-1.85003	3.38978e-07	-1.09756	0.00482934	0.752469	0.0670025
P36871	5236	PGM1	ENSG00000079739	-0.907174	0.00154049	-0.97633	0.000832009	-1.26487	1.91026e-06	-0.357695	0.183984	-0.288539	0.351653	0.0691561	0.836876
Q8N5M1	91647	ATPAF2	ENSG00000171953	-2.56562	1.32508e-17	-0.885939	0.00416625	0.528528	0.0801056	3.09415	2.81182e-26	1.41447	1.63591e-06	-1.67968	9.60668e-09
Q86YH6	57107	PDSS2	ENSG00000164494	0.297298	0.38335	0.307295	0.359941	0.106719	0.748966	-0.190579	0.524417	-0.200575	0.556014	-0.00999664	0.979128
P62910	6161	RPL32	ENSG00000144713	-1.96637	1.25722e-14	-2.54317	2.21032e-21	-2.39397	2.42551e-23	-0.4276	0.0746114	0.149197	0.622154	0.576797	0.0267929
P04150	2908	NR3C1	ENSG00000113580	-0.118133	0.843862	0.959343	0.0689625	-0.0101962	0.973704	0.107937	0.838616	-0.96954	0.048855	-1.07748	0.0289896
Q9NYU1	55757	UGGT2	ENSG00000102595	-0.77498	0.0997761	-0.69281	0.148445	1.76709	0.000107274	2.54207	3.90447e-09	2.4599	8.54439e-08	-0.0821706	0.874889
P61626	4069	LYZ	ENSG00000090382	3.19372	1.98481e-10	0.440193	0.390333	0.566844	0.230758	-2.62688	4.50285e-10	0.126651	0.827744	2.75353	6.44406e-09
Q13501	8878	SQSTM1	ENSG00000161011	1.31291	0.0226004	-0.686723	0.23675	-0.578097	0.275849	-1.89101	0.000116361	0.108626	0.879541	1.99963	0.000278663
O43278-2		SPINT1		3.14186	5.19417e-19	2.88169	3.30534e-16	1.55077	1.77998e-06	-1.59109	5.28579e-08	-1.33092	1.55899e-05	0.260168	0.46534
Q9ULZ3-2		PYCARD		2.54373	1.98692e-19	0.908465	0.00110491	0.520432	0.0520512	-2.02329	4.68197e-17	-0.388033	0.164483	1.63526	7.31806e-10
Q92841	10521	DDX17	ENSG00000100201	0.286665	0.0457045	0.243364	0.0941171	0.359771	0.00707885	0.0731058	0.597972	0.116406	0.449526	0.0433005	0.785796
O43708	2954	GSTZ1	ENSG00000100577	-0.897828	0.0407031	-0.00361763	0.991077	-0.507924	0.224162	0.389904	0.349666	-0.504306	0.263558	-0.89421	0.0358926
Q9NQC3-5		RTN4		0.312994	0.569681	0.169723	0.760763	0.775821	0.10295	0.462827	0.31008	0.606098	0.232893	0.143271	0.793394
Q92743	5654	HTRA1	ENSG00000166033	2.27857	1.39009e-05	2.04532	9.94539e-05	1.14987	0.0211752	-1.12869	0.0119701	-0.895445	0.0712504	0.23325	0.676408
O60331	23396	PIP5K1C	ENSG00000186111	-4.36908	3.16942e-12	-3.01469	1.25625e-06	-3.35002	2.22137e-09	1.01905	0.0652033	-0.335332	0.608072	-1.35438	0.0202883
Q6P4A8	79887	PLBD1	ENSG00000121316	1.29269	0.0116958	0.0604089	0.919705	-2.78221	1.31282e-09	-4.0749	2.93481e-18	-2.84262	9.24607e-10	1.23228	0.012074
Q9BTW9	6904	TBCD	ENSG00000141556	0.0415373	0.89921	-0.156724	0.571072	0.604037	0.0121854	0.5625	0.0126989	0.760762	0.00162092	0.198262	0.45659
Q5T7P8	148281	SYT6	ENSG00000134207	-0.610474	0.399942	-0.938089	0.184296	2.41678	0.000497483	3.02725	3.19641e-06	3.35487	2.23034e-06	0.327615	0.6612
Q9GZY8	56947	MFF	ENSG00000168958	0.738952	0.0074151	1.26764	4.26654e-06	1.81721	8.30366e-12	1.07825	9.60404e-06	0.54957	0.044065	-0.528685	0.0484316
Q96AX2-2		RAB37		-0.547324	0.226338	0.126908	0.803025	-0.826927	0.0412655	-0.279603	0.499969	-0.953835	0.0219164	-0.674232	0.116543
Q9UG56	23761	PISD	ENSG00000241878	0.756311	0.141703	-3.19128	3.21344e-10	-1.85347	3.01787e-05	-2.60978	2.10604e-09	1.33781	0.00554963	3.9476	1.86645e-14
Q5TEJ8	9473	THEMIS2	ENSG00000130775	-0.201875	0.516288	-3.61502	1.30261e-34	-3.1732	2.41372e-34	-2.97132	3.78926e-32	0.441825	0.125509	3.41315	1.33542e-32
O75093	6585	SLIT1	ENSG00000187122	-0.482819	0.537579	-5.21881	1.60515e-10	-5.07368	1.18065e-12	-4.59086	3.21134e-11	0.145135	0.877706	4.73599	2.29147e-09
Q99447	5833	PCYT2	ENSG00000185813	0.783419	0.0340018	0.93549	0.0110313	2.04904	7.83809e-09	1.26562	9.11075e-05	1.11355	0.00144771	-0.152071	0.69901
O60506-3		SYNCRIP		-0.159226	0.583355	-0.415375	0.120309	-1.32438	1.4638e-08	-1.16515	2.18604e-07	-0.909003	0.000150868	0.256149	0.340802
Q6W4X9	4588	MUC6	ENSG00000184956; ENSG00000283350	3.21337	5.51214e-06	0.618466	0.38707	-0.454148	0.474228	-3.66751	1.6505e-09	-1.07261	0.0967399	2.5949	9.01794e-05
P10643	730	C7	ENSG00000112936	1.09871	0.00861759	0.938981	0.0262647	0.572309	0.160199	-0.5264	0.160106	-0.366672	0.399468	0.159728	0.728556
O00559	9166	EBAG9	ENSG00000147654	-1.23504	0.148497	-3.8924	1.5755e-05	-4.04833	4.32389e-07	-2.81328	0.00020111	-0.155923	0.86581	2.65736	0.00187891
O75995	54440	SASH3	ENSG00000122122	0.904964	0.122625	0.992495	0.0875475	-0.49644	0.353369	-1.4014	0.00435941	-1.48893	0.00445189	-0.0875309	0.889724
P27487	1803	DPP4	ENSG00000197635	-1.04998	0.0248013	-1.86475	7.72151e-05	-4.96887	5.33783e-27	-3.91888	2.96863e-19	-3.10412	1.36024e-12	0.814765	0.0813442
O95159	7542	ZFPL1	ENSG00000162300	-0.715506	0.101436	1.76918	5.92024e-05	1.05032	0.0121693	1.76583	5.96537e-06	-0.718857	0.0898637	-2.48469	2.40682e-09
P22314	7317	UBA1	ENSG00000130985	0.235494	0.129709	0.512703	0.000601919	0.746019	9.69735e-08	0.510525	0.000108241	0.233316	0.125474	-0.277209	0.0585749
P21359	4763	NF1	ENSG00000196712	1.02242	0.0136916	0.940801	0.024242	0.889041	0.024812	-0.133381	0.739006	-0.0517605	0.910663	0.0816208	0.863204
O94923	26035	GLCE	ENSG00000138604	-0.860388	0.0586758	0.843691	0.0720924	2.00244	7.4741e-06	2.86283	1.74097e-11	1.15875	0.00943942	-1.70408	8.14197e-05
P68431	8350; 8351; 8352; 8353; 8354; 8355; 8356; 8357; 8358; 8968	H3C1; H3C10; H3C11; H3C12; H3C2; H3C3; H3C4; H3C6; H3C7; H3C8	ENSG00000197153; ENSG00000197409; ENSG00000273983; ENSG00000274750; ENSG00000275379; ENSG00000275714; ENSG00000277775; ENSG00000278828; ENSG00000286522; ENSG00000287080	-0.289341	0.313728	-1.3536	3.65195e-07	-1.06691	1.27428e-05	-0.77757	0.000990415	0.286687	0.31964	1.06426	3.73464e-05
Q9NW13	55131	RBM28	ENSG00000106344	2.85085	4.60631e-17	2.19333	6.87453e-11	1.00438	0.00140268	-1.84647	1.01218e-10	-1.18895	8.29736e-05	0.657525	0.0410989
O60687	27286	SRPX2	ENSG00000102359	-0.52343	0.354656	0.57408	0.315113	0.149477	0.799727	0.672907	0.175859	-0.424603	0.452175	-1.09751	0.0343972
P20226	6908	TBP	ENSG00000112592	-0.806781	0.0363232	0.189386	0.663972	-0.30548	0.416579	0.501301	0.160623	-0.494867	0.206609	-0.996167	0.00711103
O43920	4725	NDUFS5	ENSG00000168653	-1.80696	6.54722e-15	-0.959738	6.41894e-05	-1.30315	2.52852e-09	0.503808	0.0213191	-0.343412	0.162189	-0.847221	0.000229955
P19793	6256	RXRA	ENSG00000186350	-1.17277	0.00430405	-1.03449	0.0142643	-1.53672	5.22533e-05	-0.363947	0.351704	-0.502225	0.24138	-0.138279	0.764776
P22681	867	CBL	ENSG00000110395	1.38239	0.00311308	-1.41682	0.00213384	-0.258728	0.568374	-1.64112	4.57359e-05	1.15809	0.0108594	2.7992	1.36728e-09
Q9H910	90861	JPT2	ENSG00000206053	0.523656	0.04734	0.390801	0.146897	-0.0384492	0.879996	-0.562105	0.0139624	-0.42925	0.093488	0.132855	0.635566
Q9Y2W6	11022	TDRKH	ENSG00000182134	-1.07931	0.000679679	0.21188	0.558439	1.88247	3.46457e-09	2.96177	4.49954e-22	1.67059	9.00253e-08	-1.29119	3.01019e-05
Q32P41	57570	TRMT5	ENSG00000126814	2.3334	4.08636e-05	2.94722	4.53487e-07	1.99152	0.000263513	-0.341882	0.511263	-0.955704	0.074462	-0.613823	0.26894
Q9NUQ9	51571	CYRIB	ENSG00000153310	1.00786	3.39078e-05	0.330987	0.200141	1.01021	1.5145e-05	0.00234563	0.995095	0.679222	0.00419051	0.676876	0.00438638
Q9NZN5	23365	ARHGEF12	ENSG00000196914	0.0210876	0.967618	-1.14743	0.00097112	0.00478106	0.997759	-0.0163065	0.960609	1.15221	0.000636872	1.16852	0.000522262
Q9BQS8	79443	FYCO1	ENSG00000163820	-1.66293	7.30588e-09	-0.375916	0.230112	-0.533028	0.0584728	1.12991	2.25685e-05	-0.157111	0.635252	-1.28702	5.48075e-06
Q96EK5	26128	KIFBP	ENSG00000198954	0.473552	0.23773	1.85869	1.26067e-06	2.21533	2.61826e-09	1.74178	2.83032e-07	0.35664	0.382349	-1.38513	0.000105143
Q13505	4580	MTX1	ENSG00000173171	-0.702934	0.00340855	-0.455635	0.0688689	0.617491	0.00845528	1.32043	1.28954e-09	1.07313	3.54819e-06	-0.247299	0.326062
Q8NBJ7	25870	SUMF2	ENSG00000129103	-1.25261	0.000631383	0.805109	0.0375939	-0.0577935	0.873704	1.19482	0.000406248	-0.862902	0.0164336	-2.05772	1.06339e-08
Q16678	1545	CYP1B1	ENSG00000138061	3.24356	1.13417e-09	1.62269	0.00159961	1.43633	0.00339371	-1.80723	3.82024e-05	-0.18636	0.74195	1.62087	0.000927777
Q9GZT8	60491	NIF3L1	ENSG00000196290	-0.0586697	0.909289	-0.034577	0.941343	0.832927	0.0491773	0.891597	0.0231556	0.867504	0.0456642	-0.0240928	0.963163
Q96P48	116985	ARAP1	ENSG00000186635	1.36362	0.000314998	1.13259	0.00308298	2.1514	7.26595e-09	0.787783	0.0206713	1.01881	0.00554152	0.231028	0.568418
Q7L5Y1	55556	ENOSF1	ENSG00000132199	-3.31187	8.7698e-18	-2.20472	1.4369e-08	-2.22658	2.28203e-10	1.08529	0.00182089	-0.0218631	0.958104	-1.10715	0.00281666
Q92901	6123	RPL3L	ENSG00000140986	-4.23266	3.44799e-12	-2.46512	3.7381e-05	-4.65371	3.33273e-16	-0.421048	0.443159	-2.18858	6.1825e-05	-1.76754	0.00178779
Q86U90	79693	YRDC	ENSG00000196449	-1.11695	0.00572477	1.65494	8.00072e-05	-0.194474	0.635122	0.922473	0.0131299	-1.84941	9.30674e-07	-2.77188	4.75134e-12
P62256	7328	UBE2H	ENSG00000186591	-2.83893	1.56543e-10	-0.765331	0.0969046	-1.47102	0.000326606	1.36791	0.000762879	-0.705691	0.113463	-2.0736	1.57136e-06
Q8TAD7	387882	OCC1	ENSG00000235162	-0.029152	0.956161	0.686621	0.154777	-0.34416	0.442704	-0.315008	0.468806	-1.03078	0.0189574	-0.715773	0.114925
Q13164	5598	MAPK7	ENSG00000166484	-3.8478	6.12825e-07	-1.36914	0.0752745	-1.07666	0.12371	2.77114	9.79552e-05	0.292485	0.749391	-2.47866	0.000758898
Q9H814	51808	PHAX	ENSG00000164902	0.58824	0.239342	1.84472	0.000119669	1.76356	0.000120887	1.17532	0.00543024	-0.0811636	0.878901	-1.25648	0.00513207
Q10567	162	AP1B1	ENSG00000100280	-0.340869	0.0173624	-0.134636	0.383173	-0.0458187	0.756526	0.29505	0.0223546	0.0888168	0.582594	-0.206233	0.151073
P0DP01		IGHV1-8		1.97354	3.69439e-05	2.1161	1.23211e-05	1.86649	5.20303e-05	-0.10705	0.81476	-0.249612	0.626863	-0.142562	0.783715
P27824	821	CANX	ENSG00000127022; ENSG00000283777	-1.46703	2.03357e-10	-1.03842	1.35919e-05	-0.895733	4.60616e-05	0.571295	0.00839648	0.142684	0.602953	-0.428611	0.070965
O15240	7425	VGF	ENSG00000128564	0.364282	0.719239	7.05761	5.24971e-11	4.06345	1.00617e-05	3.69917	7.32171e-06	-2.99416	0.000179789	-6.69333	4.01797e-12
O75787	10159	ATP6AP2	ENSG00000182220	0.398171	0.272377	2.83535	1.24233e-15	1.85794	1.68219e-08	1.45977	1.37473e-06	-0.977409	0.00195246	-2.43718	6.34436e-14
O14874	10295	BCKDK	ENSG00000103507	-0.922877	0.0336217	-1.14139	0.00908924	-1.09448	0.00616861	-0.1716	0.686476	0.0469145	0.934189	0.218514	0.644651
O95363	10667	FARS2	ENSG00000145982	-0.644893	0.0775629	-1.74471	1.22563e-06	0.0917632	0.814501	0.736656	0.0242987	1.83648	1.31673e-07	1.09982	0.00165925
P55011	6558	SLC12A2	ENSG00000064651	-0.0472967	0.930168	0.206246	0.688276	0.429507	0.349552	0.476804	0.262581	0.223261	0.670227	-0.253543	0.598606
Q13615	8897	MTMR3	ENSG00000100330	-1.94848	0.00027533	-3.65172	2.61697e-10	-2.52642	4.36962e-07	-0.577939	0.249383	1.1253	0.0413095	1.70324	0.00153568
Q9NVE5	55230	USP40	ENSG00000085982	-4.3578	2.20393e-26	-4.55848	4.38706e-26	-4.77191	4.25865e-35	-0.414109	0.256962	-0.213428	0.624484	0.200681	0.641435
Q9P0J0	51079	NDUFA13	ENSG00000186010	-1.38265	1.75433e-06	0.0268554	0.940292	-0.225949	0.44609	1.1567	1.56969e-05	-0.252805	0.43227	-1.4095	7.07076e-07
Q6P6C2-1		ALKBH5		0.678068	0.313897	2.33589	0.000300026	2.02716	0.00102207	1.3491	0.0168038	-0.308726	0.644924	-1.65782	0.00545489
Q96SQ9	29785	CYP2S1	ENSG00000167600	2.81514	4.85697e-06	-0.822835	0.173591	-1.00182	0.0650131	-3.81695	1.98058e-12	-0.178982	0.783537	3.63797	2.36949e-09
Q8IXQ4	55425	GPALPP1	ENSG00000133114	0.150729	0.804328	2.06562	4.78535e-05	0.642141	0.190465	0.491413	0.289242	-1.42347	0.00194849	-1.91489	4.96894e-05
P05937	793	CALB1	ENSG00000104327	-0.205576	0.64381	0.0803979	0.863167	0.723597	0.0612074	0.929174	0.00918735	0.643199	0.111325	-0.285974	0.491206
P49754	27072	VPS41	ENSG00000006715	0.568265	0.0119079	-0.0785404	0.757844	0.84955	6.27592e-05	0.281286	0.176521	0.928091	1.17454e-05	0.646805	0.00275048
Q9BRQ8	84883	AIFM2	ENSG00000042286	0.184492	0.854786	3.10763	0.000181984	4.72418	5.01233e-08	4.53968	6.87226e-09	1.61654	0.0400492	-2.92314	0.000121982
Q9HCH5-8		SYTL2		-0.917177	0.01624	-0.100994	0.817166	0.979075	0.00864167	1.89625	5.6807e-08	1.08007	0.00398928	-0.816183	0.0288681
P78347	2969	GTF2I	ENSG00000263001	0.993481	0.00310893	0.336981	0.348526	0.136477	0.701216	-0.857003	0.00356107	-0.200504	0.584909	0.656499	0.0460589
Q6YN16	84263	HSDL2	ENSG00000119471	-2.67751	7.16228e-11	-2.15571	3.05879e-07	-1.5518	4.41974e-05	1.1257	0.0028886	0.603902	0.164128	-0.521801	0.214907
O15397	10526	IPO8	ENSG00000133704	1.00585	0.00491542	1.3668	0.000140116	1.91926	3.20008e-08	0.9134	0.00415876	0.552452	0.128764	-0.360948	0.320112
Q9Y262	51386	EIF3L	ENSG00000100129	-1.24819	4.91058e-18	-1.55568	1.62606e-25	-1.28961	2.96368e-21	-0.0414219	0.785751	0.266069	0.082774	0.307491	0.0398936
Q53FT3	51501	HIKESHI	ENSG00000149196	0.287664	0.438884	0.102435	0.79295	0.172579	0.626084	-0.115085	0.728882	0.0701436	0.868395	0.185228	0.610375
O60437	5493	PPL	ENSG00000118898	1.64394	4.4658e-07	0.405412	0.238442	0.911239	0.00359942	-0.732699	0.0109016	0.505826	0.129696	1.23853	7.71458e-05
P26006-1		ITGA3		3.37159	8.68791e-10	1.84024	0.000504005	-0.630802	0.19486	-4.00239	6.67262e-17	-2.47104	1.93086e-07	1.53135	0.00232905
Q02318	1593	CYP27A1	ENSG00000135929	0.911468	0.0276325	0.963421	0.0199808	1.02614	0.00887258	0.11467	0.78116	0.0627163	0.903947	-0.0519535	0.910353
Q9H074	10605	PAIP1	ENSG00000172239	-0.56975	0.0109118	0.357527	0.128727	0.345035	0.118239	0.914785	4.65842e-06	-0.012492	0.961071	-0.927277	1.35493e-05
Q05469	3991	LIPE	ENSG00000079435	0.450668	0.417889	1.22968	0.0175915	-0.0162015	0.964557	-0.46687	0.31589	-1.24589	0.00875467	-0.779017	0.116446
Q9NPL8	51300	TIMMDC1	ENSG00000113845	0.161926	0.698906	-0.2082	0.595061	-0.162848	0.648118	-0.324775	0.326415	0.0453517	0.920613	0.370126	0.313546
P46778	6144	RPL21	ENSG00000122026	-1.79722	4.0838e-19	-1.80702	4.25332e-18	-1.89704	1.24938e-23	-0.0998195	0.628617	-0.0900226	0.708158	0.00979687	0.972438
P35268	6146	RPL22	ENSG00000116251	0.696161	0.0621345	1.11105	0.00249144	1.31831	0.000158799	0.622151	0.0592539	0.207261	0.615693	-0.41489	0.25772
O00743	5537	PPP6C	ENSG00000119414	-0.297472	0.294037	0.816949	0.00246377	0.790304	0.00194629	1.08778	4.48113e-06	-0.0266445	0.929579	-1.11442	9.95461e-06
Q15853	7392	USF2	ENSG00000105698	-1.03779	0.0236088	-0.896053	0.0565133	-0.38322	0.390657	0.654567	0.124472	0.512833	0.298744	-0.141734	0.781323
P41240	1445	CSK	ENSG00000103653	2.02996	3.12438e-10	1.20435	0.000192951	1.85677	2.61758e-09	-0.173187	0.576031	0.65242	0.0405771	0.825607	0.00792411
A6NIH7	84747	UNC119B	ENSG00000175970	-0.2744	0.502548	1.79987	2.50028e-06	1.23309	0.000664098	1.50749	7.61167e-06	-0.56678	0.129991	-2.07427	7.02381e-09
P62310	27258	LSM3	ENSG00000170860	0.0350339	0.899922	0.440325	0.0452873	0.291614	0.166084	0.25658	0.198014	-0.148711	0.526202	-0.405291	0.053271
P15056	673	BRAF	ENSG00000157764	1.58096	0.00485461	0.0942897	0.884484	1.30152	0.0156239	-0.279433	0.593995	1.20723	0.0278504	1.48667	0.00568367
A6NDU8	285636	RIMOC1	ENSG00000205765	-0.212914	0.564772	-0.921883	0.00575532	0.97082	0.00244327	1.18373	7.06576e-05	1.8927	3.50177e-09	0.70897	0.0301155
P35625	7078	TIMP3	ENSG00000100234	-3.34602	5.39744e-08	-4.52011	1.48851e-11	-3.31495	5.73662e-09	0.0310726	0.966593	1.20516	0.0525692	1.17409	0.0536132
P25705	498	ATP5F1A	ENSG00000152234	-1.03387	1.66128e-06	-0.358154	0.123299	-0.109839	0.630122	0.924033	3.38177e-06	0.248315	0.299558	-0.675718	0.00163245
P27918	5199	CFP	ENSG00000126759	3.45073	1.12783e-07	1.34937	0.0309659	-0.261189	0.658626	-3.71192	2.61477e-11	-1.61056	0.00442614	2.10136	0.000433417
P06576	506	ATP5F1B	ENSG00000110955	-0.867424	3.69369e-05	-0.227356	0.326216	0.0856225	0.711087	0.953047	7.46271e-07	0.312978	0.163288	-0.640068	0.00209044
Q9Y587	11154	AP4S1	ENSG00000100478	-1.74537	1.11857e-11	-3.05012	1.02149e-28	-3.23521	4.98746e-39	-1.48984	1.53695e-10	-0.185089	0.527739	1.30475	3.73377e-07
P13693	7178	TPT1	ENSG00000133112	-0.940082	1.15575e-07	-1.992	1.49059e-27	-2.10637	1.25095e-36	-1.16629	3.09917e-13	-0.114365	0.577783	1.05192	2.22714e-09
Q16134	2110	ETFDH	ENSG00000171503	-1.91567	1.54054e-06	-0.098139	0.833452	-1.3697	0.000252364	0.545969	0.152208	-1.27156	0.000908109	-1.81753	3.70327e-06
Q93052	4026	LPP	ENSG00000145012	1.96265	1.24445e-14	0.547776	0.0355999	0.323302	0.198544	-1.63935	1.09847e-13	-0.224474	0.409124	1.41487	6.11565e-09
P51572	10134	BCAP31	ENSG00000185825	-1.57865	8.59726e-18	-0.930201	1.02932e-06	-0.657661	0.000205922	0.920989	6.73573e-08	0.27254	0.172253	-0.648448	0.000412214
P27544	10715	CERS1	ENSG00000223802	-2.90992	3.70112e-07	-3.47894	9.13855e-09	-4.67818	7.43352e-17	-1.76826	0.00049454	-1.19924	0.030055	0.569023	0.341995
Q9UHW9	9990	SLC12A6	ENSG00000140199	-0.647885	0.0520946	-0.956983	0.00388167	-0.574559	0.0650131	0.0733258	0.830422	0.382425	0.277111	0.309099	0.370894
Q7Z5K2	23063	WAPL	ENSG00000062650	1.45045	0.00439789	-0.429102	0.42098	-0.569819	0.229493	-2.02027	4.06235e-06	-0.140717	0.801222	1.87955	0.000121846
Q5TAQ9	50717	DCAF8	ENSG00000132716	-1.38521	0.00832559	-0.283024	0.629322	1.76503	0.000793127	3.15023	5.52898e-10	2.04805	0.00010347	-1.10218	0.0332615
P35269	2962	GTF2F1	ENSG00000125651	0.849541	0.150607	1.15936	0.0460282	1.60291	0.0037377	0.753371	0.147381	0.443548	0.475447	-0.309823	0.601042
Q96KN1	157638	LRATD2	ENSG00000168672	-0.477394	0.283771	-1.08265	0.011022	-2.89352	9.33242e-14	-2.41613	1.09551e-10	-1.81088	3.15235e-06	0.605254	0.155363
Q96AP7	90952	ESAM	ENSG00000149564	-0.236401	0.604984	0.697728	0.10102	1.04725	0.00844236	1.28365	0.000492612	0.349523	0.43708	-0.934128	0.0182747
P08134	389	RHOC	ENSG00000155366	1.10518	0.00274159	-1.02544	0.00516922	0.347716	0.34689	-0.757462	0.0196588	1.37315	0.000103369	2.13062	2.71401e-09
P16050	246	ALOX15	ENSG00000161905	0.0881937	0.883635	0.387797	0.440105	-0.425517	0.337826	-0.513711	0.22356	-0.813315	0.0709584	-0.299603	0.537264
Q13488	10312	TCIRG1	ENSG00000110719	2.46003	5.76246e-07	-2.49934	2.32156e-07	-0.460037	0.314602	-2.92007	8.70217e-12	2.0393	1.30624e-05	4.95937	2.80652e-21
P62807	3017; 8339; 8343; 8344; 8346; 8347	H2BC10; H2BC4; H2BC6; H2BC7; H2BC8	ENSG00000180596; ENSG00000273802; ENSG00000274290; ENSG00000277224; ENSG00000278588	-0.284362	0.227569	-0.174167	0.475656	-0.643116	0.00189223	-0.358754	0.0773536	-0.468949	0.0311642	-0.110195	0.649914
Q6P1Q0	25875	LETMD1	ENSG00000050426	-1.23689	0.0126416	-1.73706	0.000563628	-0.267136	0.587695	0.969756	0.0339838	1.46993	0.00291142	0.500169	0.33618
Q9P287	56647	BCCIP	ENSG00000107949	1.5715	0.0150463	-0.559082	0.398893	-1.9168	0.000746331	-3.4883	1.0263e-09	-1.35771	0.0224672	2.13059	0.000571078
Q6IBS0	11344	TWF2	ENSG00000247596	1.84527	1.07458e-25	0.881172	6.33889e-07	1.38893	1.89325e-16	-0.456344	0.00366564	0.507756	0.00292046	0.9641	1.04693e-08
O76031	10845	CLPX	ENSG00000166855	-1.3671	0.00170533	0.205939	0.683482	0.0748642	0.88269	1.44196	0.000342977	-0.131075	0.794899	-1.57304	0.000221845
P18283	2877	GPX2	ENSG00000176153	4.41691	9.671e-12	0.605831	0.327319	0.796565	0.166483	-3.62034	9.09828e-12	0.190734	0.784589	3.81108	2.93435e-10
Q5T764	439996	IFIT1B	ENSG00000204010	3.25422	9.70354e-14	1.16976	0.00540312	2.12208	1.95565e-07	-1.13215	0.00175037	0.952313	0.019715	2.08446	2.44773e-07
Q02040	8227	AKAP17A	ENSG00000197976	0.74504	0.0545394	0.236849	0.571156	-0.249235	0.500908	-0.994275	0.00260618	-0.486084	0.203202	0.508191	0.180196
Q9BW92	80222	TARS2	ENSG00000143374	1.22404	0.0104892	2.11671	1.19199e-05	2.15393	3.62577e-06	0.92989	0.028946	0.0372187	0.954951	-0.892671	0.0504801
Q8N608	57628	DPP10	ENSG00000175497	-0.40087	0.593377	0.490384	0.515622	-0.379069	0.567289	0.0218014	0.981628	-0.869452	0.206318	-0.891254	0.190983
Q9BTX1	55706	NDC1	ENSG00000058804	1.55744	0.00811345	-2.1224	0.000238815	0.277811	0.650813	-1.27963	0.0111988	2.40022	2.668e-05	3.67985	6.65192e-10
Q8NFP9	26960	NBEA	ENSG00000172915	-1.48499	0.00333502	2.81894	2.3702e-07	1.62069	0.00140247	3.10568	2.46467e-10	-1.19825	0.0145669	-4.30393	6.62104e-16
Q562R1	345651	ACTBL2	ENSG00000169067	-0.558706	0.498888	-2.63657	0.000886593	-2.86461	5.51172e-05	-2.3059	0.000768096	-0.228037	0.786698	2.07786	0.00707702
Q14103	3184	HNRNPD	ENSG00000138668	-0.249891	0.284381	-0.0712315	0.775837	0.259473	0.233245	0.509365	0.0098102	0.330705	0.141937	-0.17866	0.438343
Q9BUP0	80303	EFHD1	ENSG00000115468	-0.0990178	0.835314	0.730555	0.0781654	-0.809153	0.0296506	-0.710136	0.0470546	-1.53971	2.9641e-05	-0.829573	0.0329753
Q15427	10262	SF3B4	ENSG00000143368	0.17108	0.640334	0.436805	0.188213	0.863353	0.00445675	0.692273	0.0150482	0.426547	0.19422	-0.265726	0.419958
P49137	9261	MAPKAPK2	ENSG00000162889	1.42907	1.54899e-07	0.693914	0.0129959	1.31341	5.7534e-07	-0.115665	0.667835	0.619496	0.0219031	0.73516	0.00568823
P55786	9520	NPEPPS	ENSG00000141279	-0.12315	0.541664	-0.602585	0.000823398	-0.624195	0.000168568	-0.501045	0.00166261	-0.0216094	0.919187	0.479436	0.00617242
Q92600	9125	CNOT9	ENSG00000144580	0.162949	0.582738	0.34203	0.211033	0.608093	0.01486	0.445144	0.0597001	0.266063	0.340539	-0.179081	0.514835
Q8NCG5	10164	CHST4	ENSG00000140835	1.86818	0.0435127	-4.36663	4.42144e-06	-3.6941	6.70548e-06	-5.56228	1.44671e-10	0.672538	0.49104	6.23481	1.07589e-09
P61247	6189	RPS3A	ENSG00000145425	-1.87495	2.09056e-22	-2.00003	1.44409e-23	-1.57431	3.4119e-18	0.300643	0.104923	0.425725	0.032803	0.125082	0.565281
P61254	6154	RPL26	ENSG00000161970	-2.2021	1.10867e-12	-2.71201	7.13364e-17	-2.43269	5.45102e-17	-0.230591	0.447004	0.279327	0.425185	0.509918	0.110262
P53041	5536	PPP5C	ENSG00000011485	-0.91051	4.70656e-06	0.658727	0.00157047	-0.559257	0.00349922	0.351253	0.0622943	-1.21798	6.48101e-11	-1.56924	6.69305e-16
P15374	7347	UCHL3	ENSG00000118939	-0.640801	0.00260797	-0.530544	0.0154664	-1.0802	3.62723e-08	-0.439398	0.0233056	-0.549656	0.00772117	-0.110257	0.637996
Q6JBY9	92241	RCSD1	ENSG00000198771	2.36647	8.32736e-07	1.86758	9.68666e-05	2.16422	3.05436e-06	-0.20225	0.655221	0.296643	0.573937	0.498894	0.300052
Q9Y6A9	28972	SPCS1	ENSG00000114902	-2.20292	5.82525e-10	-1.69537	3.56605e-06	-2.25141	1.32936e-11	-0.0484902	0.894002	-0.556041	0.129696	-0.507551	0.165704
Q8NHV4	121441	NEDD1	ENSG00000139350	-1.92388	4.53902e-06	0.821196	0.0664112	2.96747	2.16513e-11	4.89136	3.6876e-28	2.14628	3.94822e-07	-2.74508	7.16799e-11
Q9P1U1	57180	ACTR3B	ENSG00000133627	-2.61982	0.000159035	-3.08891	2.10498e-05	-2.94506	4.92298e-06	-0.32524	0.625345	0.143854	0.87394	0.469094	0.530232
P53814-6		SMTN		3.19121	8.23434e-09	0.290354	0.620221	0.696761	0.179333	-2.49445	6.74554e-08	0.406406	0.480441	2.90085	3.34952e-08
Q16849	5798	PTPRN	ENSG00000054356	-0.536806	0.244766	2.5284	4.43134e-08	-1.06773	0.00870758	-0.530927	0.188852	-3.59614	5.82541e-18	-3.06521	2.00941e-12
Q53EL6	27250	PDCD4	ENSG00000150593	-2.97385	1.58382e-33	-1.8228	2.58505e-13	-1.43842	2.16549e-10	1.53543	8.45827e-12	0.38438	0.13573	-1.15105	1.21111e-06
Q9H1Z4	64743	WDR13	ENSG00000101940	-0.59411	0.119395	0.637053	0.100775	1.52035	2.71839e-05	2.11446	5.73998e-10	0.883298	0.0166997	-1.23116	0.00054386
Q9H6W3	79697	RIOX1	ENSG00000170468	-0.788155	0.0212752	1.42887	4.08594e-05	1.22767	0.000209525	2.01582	1.13566e-10	-0.2012	0.595164	-2.21702	1.70019e-11
P23458	3716	JAK1	ENSG00000162434	0.498054	0.222444	-0.133513	0.757557	2.02587	8.10283e-08	1.52781	9.46051e-06	2.15938	7.19963e-09	0.631567	0.0982466
Q70UQ0-4		IKBIP		-2.20439	9.29776e-06	-3.59929	1.8711e-11	-4.43351	1.46555e-19	-2.22912	6.92539e-07	-0.83422	0.0954868	1.3949	0.00515597
Q15435	5510	PPP1R7	ENSG00000115685	-0.276859	0.243496	0.118687	0.641651	0.54621	0.0114919	0.823068	3.77708e-05	0.427523	0.0582181	-0.395546	0.0746451
Q6DKI1	285855	RPL7L1	ENSG00000146223	-5.24366	6.11584e-17	-4.60313	5.70115e-13	-3.80197	4.34874e-12	1.44168	0.00663702	0.801158	0.188618	-0.640527	0.277245
P13866	6523	SLC5A1	ENSG00000100170	0.732039	0.182957	-3.11556	6.45327e-09	-2.89195	1.34568e-09	-3.62399	3.20698e-14	0.223603	0.716018	3.8476	1.61222e-12
P17612	5566	PRKACA	ENSG00000072062; ENSG00000288516	-0.462996	0.00385216	0.367848	0.0268332	0.0905868	0.591476	0.553583	0.000119357	-0.277261	0.0870786	-0.830844	5.15046e-08
Q06830	5052	PRDX1	ENSG00000117450	0.548338	0.000247532	0.330699	0.033205	0.341992	0.0184849	-0.206346	0.138115	0.011293	0.954672	0.217639	0.154043
Q15650	9325	TRIP4	ENSG00000103671	-2.20545	3.97945e-05	-2.32884	2.75449e-05	-1.44652	0.00386105	0.758928	0.135011	0.88232	0.117916	0.123392	0.845425
P63010	163	AP2B1	ENSG00000006125	1.21216	9.08431e-13	0.912235	1.24422e-07	1.20751	1.79482e-13	-0.00465812	0.977141	0.295271	0.09227	0.299929	0.0812629
Q9H3P2	7469	NELFA	ENSG00000185049	-0.704893	0.0847049	-0.808913	0.0489382	0.618505	0.120465	1.3234	0.000270599	1.42742	0.000275928	0.10402	0.820349
Q9BQ13	65987	KCTD14	ENSG00000151364	-4.93897	1.05147e-21	-3.56723	2.81716e-12	-4.39757	4.75004e-21	0.541397	0.234221	-0.830344	0.0811175	-1.37174	0.00328141
Q9Y6X8	22882	ZHX2	ENSG00000178764	1.94862	0.00446206	-2.07355	0.0019548	-2.17634	0.000299197	-4.12495	2.71032e-11	-0.102781	0.887885	4.02217	8.93949e-09
P16455	4255	MGMT	ENSG00000170430	-0.703622	0.15038	-1.18165	0.0143505	0.249258	0.623954	0.95288	0.0287098	1.43091	0.00232207	0.478027	0.335115
Q9NVX2	54475	NLE1	ENSG00000073536	-0.0765892	0.893061	0.764325	0.127121	0.112368	0.831446	0.188957	0.696461	-0.651958	0.175898	-0.840915	0.0733757
P78406	8480	RAE1	ENSG00000101146	0.332154	0.386222	0.973955	0.00616539	0.994061	0.00317445	0.661907	0.0372224	0.0201056	0.968089	-0.641801	0.0605208
Q9P291	51309	ARMCX1	ENSG00000126947	-0.174572	0.596409	1.50021	4.29803e-07	1.80637	2.59053e-10	1.98094	1.04424e-13	0.306155	0.331909	-1.67479	1.78812e-09
Q9Y672	29929	ALG6	ENSG00000088035	-2.11978	7.40807e-10	0.53843	0.148428	-1.29815	5.9038e-05	0.821633	0.0104819	-1.83658	1.47576e-08	-2.65821	1.34885e-14
P04439	3105	HLA-A	ENSG00000206503	2.0243	1.19723e-12	1.99559	4.60426e-12	0.693397	0.0108973	-1.33091	6.2299e-08	-1.30219	4.43006e-07	0.0287139	0.935505
P42025	10120	ACTR1B	ENSG00000115073	-0.729293	0.00112182	-0.387383	0.100841	-0.468128	0.0296819	0.261165	0.222796	-0.0807454	0.761192	-0.34191	0.134463
P16452	2038	EPB42	ENSG00000166947	0.498332	0.354738	2.39848	2.96723e-06	1.92325	7.65773e-05	1.42492	0.00140246	-0.475237	0.355926	-1.90015	5.7657e-05
Q8TDL5	92747	BPIFB1	ENSG00000125999	1.28662	0.120087	-0.579625	0.487159	-3.27521	6.34913e-06	-4.56184	9.2589e-10	-2.69559	0.000252397	1.86625	0.0167756
Q8TBX8	79837	PIP4K2C	ENSG00000166908	-0.172109	0.663698	0.0648276	0.874896	2.48401	1.20439e-12	2.65612	3.08852e-16	2.41918	1.3626e-12	-0.236936	0.521429
Q14254	2319	FLOT2	ENSG00000132589	1.23005	5.16015e-09	0.448556	0.0412029	0.985322	1.16751e-06	-0.244733	0.215985	0.536766	0.00995195	0.781498	0.000133552
Q3ZCQ8	92609	TIMM50	ENSG00000105197	0.193504	0.532174	0.860819	0.00189204	1.19275	5.32315e-06	0.99925	4.17629e-05	0.331936	0.250952	-0.667314	0.0116267
Q9Y243	10000	AKT3	ENSG00000117020; ENSG00000275199	2.27009	2.19062e-05	1.56583	0.00331493	0.0672759	0.914842	-2.20282	1.45231e-06	-1.49855	0.00198333	0.704265	0.178551
P13569	1080	CFTR	ENSG00000001626	-4.33148	8.88537e-16	-3.22343	2.28305e-09	-2.88348	1.53487e-09	1.448	0.00212407	0.339956	0.562505	-1.10805	0.0279394
O43747	164	AP1G1	ENSG00000166747	-0.559381	0.00619258	0.0533638	0.825104	-0.631261	0.000929903	-0.0718804	0.728037	-0.684625	0.000388946	-0.612745	0.00194691
Q9UQ80	5036	PA2G4	ENSG00000170515	-1.23607	6.522e-21	-1.25153	3.68838e-20	-1.47799	1.67895e-32	-0.241919	0.0547741	-0.226458	0.105561	0.0154612	0.928347
A8MXV4	390916	NUDT19	ENSG00000213965	-0.661468	0.077162	-0.243322	0.546803	-0.519537	0.138688	0.141931	0.704047	-0.276215	0.486885	-0.418147	0.265344
P61011	6729	SRP54	ENSG00000100883	-1.8505	7.02413e-22	-2.04722	1.36128e-24	-2.45645	3.22236e-41	-0.60595	0.00061504	-0.409237	0.0373625	0.196714	0.3485
Q7L3T8	25973	PARS2	ENSG00000162396	-0.94607	0.012397	0.887541	0.0236181	0.82928	0.025735	1.77535	2.86181e-07	-0.0582617	0.894561	-1.83361	4.85322e-07
Q5T0D9	127262	TPRG1L	ENSG00000158109	-0.858381	0.0384519	-0.343658	0.440155	-0.987886	0.00968778	-0.129505	0.750782	-0.644228	0.11774	-0.514723	0.21633
Q969X6	84916	UTP4	ENSG00000141076; ENSG00000262788	1.7605	0.0204867	-3.0883	4.22097e-05	-2.13732	0.00126255	-3.89782	7.82637e-09	0.950985	0.215932	4.84881	1.29934e-09
P21589	4907	NT5E	ENSG00000135318	1.49647	4.56684e-08	0.506775	0.0749268	1.3392	3.84833e-07	-0.157266	0.554947	0.832429	0.00170312	0.989694	0.000180119
P20472	5816	PVALB	ENSG00000100362; ENSG00000274665	-0.798136	0.15198	-0.333076	0.575549	1.38507	0.00991803	2.18321	1.38339e-05	1.71815	0.00145363	-0.46506	0.410301
P51553	3421	IDH3G	ENSG00000067829	-0.366102	0.185223	0.298727	0.292664	0.56507	0.028072	0.931172	8.51098e-05	0.266343	0.354075	-0.664829	0.00954948
Q9BXF6	26056	RAB11FIP5	ENSG00000135631	1.8164	1.27081e-07	1.98128	1.43357e-08	0.591412	0.0768884	-1.22499	3.92369e-05	-1.38986	9.25411e-06	-0.164871	0.653876
P50570	1785	DNM2	ENSG00000079805	0.851511	0.000181304	-0.34999	0.141471	-0.562841	0.00831988	-1.41435	1.10773e-12	-0.21285	0.384519	1.2015	4.02012e-08
Q9NX63	54927	CHCHD3	ENSG00000106554	-0.201047	0.550804	-0.21772	0.510424	0.625966	0.0337124	0.827013	0.00239575	0.843686	0.00420848	0.0166723	0.968067
Q8WV41	257364	SNX33	ENSG00000173548	0.0233663	0.966384	0.465388	0.236158	0.119659	0.766677	0.0962928	0.800071	-0.345729	0.3785	-0.442022	0.238943
Q9P2A4	51225	ABI3	ENSG00000108798	0.822287	0.00160438	0.055501	0.855819	0.311489	0.228924	-0.510798	0.028428	0.255988	0.364404	0.766786	0.00233306
P13639	1938	EEF2	ENSG00000167658	-1.36726	1.14563e-15	-1.85443	1.14497e-25	-1.78033	1.90758e-28	-0.413077	0.00965294	0.0740995	0.72602	0.487176	0.00504793
Q03001	667	DST	ENSG00000151914	0.571621	0.25424	2.50488	2.79934e-07	0.733024	0.112059	0.161403	0.734056	-1.77186	4.0171e-05	-1.93326	1.56723e-05
Q9HAU5	26019	UPF2	ENSG00000151461	0.92689	0.00537828	-0.581171	0.0858486	0.126826	0.720186	-0.800065	0.00603552	0.707997	0.0306133	1.50806	2.19692e-06
P31939	471	ATIC	ENSG00000138363	-0.0989479	0.672996	-1.06555	1.18465e-07	-0.432055	0.0243056	-0.333107	0.071253	0.633495	0.00120951	0.966602	6.65048e-07
Q9NUU6	54491	OTULINL	ENSG00000145569	0.479406	0.391055	2.1473	4.49441e-05	3.12114	2.98825e-09	2.64173	2.59332e-08	0.973844	0.0582181	-1.66789	0.000611844
Q9Y2W2	51729	WBP11	ENSG00000084463	0.48922	0.0784035	1.66126	1.01311e-09	1.92081	2.27944e-13	1.43159	2.53287e-09	0.259555	0.372939	-1.17204	4.03377e-06
Q05655	5580	PRKCD	ENSG00000163932	0.786581	0.0455044	0.309413	0.459531	-0.905171	0.0102804	-1.69175	3.96417e-07	-1.21458	0.000639075	0.477168	0.21911
Q32NB8	9489	PGS1	ENSG00000087157	3.81893	1.76389e-08	0.86686	0.183674	0.893369	0.147729	-2.92556	1.42403e-07	0.0265094	0.979846	2.95207	2.55233e-06
Q6PHR2	25989	ULK3	ENSG00000140474	-0.758293	0.208622	4.64872	3.92689e-12	2.67178	7.53692e-06	3.43007	1.31108e-09	-1.97695	0.000290748	-5.40702	1.50038e-17
Q68EM7	55114	ARHGAP17	ENSG00000140750; ENSG00000288353	0.25207	0.383021	0.0343589	0.912429	0.503116	0.0492394	0.251046	0.314471	0.468757	0.0780549	0.217711	0.43444
O43822	755	CFAP410	ENSG00000160226	0.605308	0.337691	-1.38584	0.0177491	-2.70989	3.13063e-07	-3.3152	2.94876e-10	-1.32405	0.0160246	1.99114	0.00048166
P35222	1499	CTNNB1	ENSG00000168036	-0.65435	8.68439e-05	-1.86432	3.94636e-28	-0.210958	0.206282	0.443392	0.00394197	1.65336	6.10184e-25	1.20997	1.26807e-13
P47929	3963; 653499	LGALS7; LGALS7B	ENSG00000178934; ENSG00000205076; ENSG00000282902; ENSG00000283082	4.07716	3.378e-05	-2.03734	0.0233789	-0.11714	0.87569	-4.1943	3.69566e-07	1.9202	0.0336873	6.1145	2.28811e-09
P11586	4522	MTHFD1	ENSG00000100714	-1.06453	3.25095e-11	-1.78512	4.82277e-27	-1.62414	4.63993e-27	-0.559611	0.00014668	0.160985	0.377767	0.720595	6.8778e-06
P04439-2		HLA-A		-1.48746	0.0514793	-1.08061	0.169608	-3.13749	8.90748e-06	-1.65003	0.0144913	-2.05689	0.00417634	-0.406854	0.612485
P31948	10963	STIP1	ENSG00000168439	0.0194325	0.932259	-0.0288681	0.883923	-0.105684	0.544401	-0.125117	0.447911	-0.0768159	0.695358	0.0483007	0.805031
Q6ZNJ1	23218	NBEAL2	ENSG00000160796	2.35581	1.05952e-06	1.64522	0.000614671	0.390478	0.415403	-1.96534	1.78008e-06	-1.25474	0.00434029	0.710592	0.130696
Q96FJ2	140735	DYNLL2	ENSG00000264364	-0.515593	0.249931	-0.825043	0.0590948	-1.95417	5.01151e-07	-1.43858	0.000125634	-1.12913	0.0051142	0.309451	0.498474
P32121	409	ARRB2	ENSG00000141480	-0.479548	0.0865529	-1.15621	2.20095e-05	-1.48219	2.3063e-09	-1.00265	2.81468e-05	-0.325988	0.251589	0.676658	0.0114936
Q9UPN3-5		MACF1		0.2604	0.49719	1.42139	4.27956e-05	1.11071	0.000772375	0.850313	0.00586008	-0.310681	0.392903	-1.16099	0.000374921
P60660	4637	MYL6	ENSG00000092841	2.57397	1.08348e-39	1.12468	3.79627e-09	0.968656	8.54934e-08	-1.60532	2.8641e-22	-0.156021	0.450851	1.4493	1.95073e-15
Q00688	2287	FKBP3	ENSG00000100442	-1.08748	8.12654e-08	-1.5532	9.62665e-14	-1.28781	1.38715e-11	-0.200327	0.312717	0.26539	0.232171	0.465717	0.0245574
Q7Z2Z2	79631	EFL1	ENSG00000140598	0.352291	0.312706	0.565882	0.0897474	1.8217	6.19527e-09	1.46941	3.45249e-07	1.25582	4.80432e-05	-0.213591	0.530408
O15162	5359	PLSCR1	ENSG00000188313	1.42282	0.00119254	-0.670081	0.133879	-1.49348	0.000148995	-2.9163	6.39719e-14	-0.823401	0.05047	2.0929	8.5604e-07
Q96MH6	137695	TMEM68	ENSG00000167904	0.0850694	0.85344	0.460366	0.227593	-0.292257	0.407743	-0.377326	0.258209	-0.752623	0.030513	-0.375297	0.309805
P11171	2035	EPB41	ENSG00000159023	-1.73124	6.33813e-08	-0.458918	0.184235	0.882291	0.00587092	2.61353	2.29129e-17	1.34121	2.61888e-05	-1.27232	5.4878e-05
Q9P2E9	6238	RRBP1	ENSG00000125844	-2.84916	9.45915e-15	-2.39502	2.32124e-10	-3.00515	2.50181e-18	-0.155995	0.669568	-0.610135	0.0996242	-0.45414	0.228852
O94856-9		NFASC		0.269303	0.663538	2.73705	9.08084e-07	2.07923	7.53741e-05	1.80993	0.00017074	-0.657821	0.21865	-2.46775	1.45719e-06
P16422	4072	EPCAM	ENSG00000119888	-1.96998	3.60647e-07	-1.01692	0.0114992	-3.65165	1.71572e-22	-1.68167	1.45521e-06	-2.63473	7.20086e-13	-0.953054	0.0134752
Q8NG11	81619	TSPAN14	ENSG00000108219	-7.3061	8.26025e-34	-8.67066	1.34338e-38	-7.35968	6.44103e-40	-0.0535796	0.914406	1.31098	0.0102436	1.36456	0.00685533
Q03518	6890	TAP1	ENSG00000168394; ENSG00000206297; ENSG00000224212; ENSG00000226173; ENSG00000227816; ENSG00000230705; ENSG00000232367	1.25644	0.017511	0.390668	0.488988	0.0749754	0.901725	-1.18147	0.0092277	-0.315692	0.570614	0.865774	0.0913484
Q9Y3T9	26155	NOC2L	ENSG00000188976	0.307771	0.604984	0.139105	0.818069	1.99089	9.72812e-05	1.68312	0.000328666	1.85178	0.000268644	0.168666	0.772779
Q9BV23	57406	ABHD6	ENSG00000163686	0.347197	0.414276	0.971436	0.013649	3.16966	1.66079e-15	2.82246	5.34417e-15	2.19822	4.71763e-09	-0.624239	0.100174
P55008	199	AIF1	ENSG00000204472; ENSG00000206428; ENSG00000234836; ENSG00000235588; ENSG00000235985; ENSG00000237727	0.868406	0.0444791	-1.0234	0.0155655	-1.70221	7.48418e-06	-2.57062	5.22371e-12	-0.67881	0.101607	1.89181	3.85102e-06
Q9H078-2		CLPB		-0.669723	0.0106408	-0.142687	0.628663	0.436584	0.0915182	1.10631	2.53818e-06	0.57927	0.0267268	-0.527037	0.0412722
Q9UPN3	23499	MACF1	ENSG00000127603	0.281002	0.173406	0.207233	0.324613	0.427738	0.0235129	0.146736	0.437402	0.220505	0.291012	0.0737692	0.737618
P15880	6187	RPS2	ENSG00000140988	-1.56057	1.404e-17	-1.65148	2.81499e-18	-1.6488	1.135e-21	-0.088227	0.640459	0.00268161	0.994767	0.0909086	0.666374
O00487	10213	PSMD14	ENSG00000115233	-1.13365	3.83563e-12	-1.63691	2.67453e-22	-0.941551	1.23274e-09	0.192096	0.231401	0.695359	1.67587e-05	0.503264	0.00231465
Q08722	961	CD47	ENSG00000196776	-1.97348	0.00012923	-1.44177	0.00662943	-3.57437	4.42703e-13	-1.6009	0.000542045	-2.1326	1.23678e-05	-0.531706	0.322936
Q15819	7336	UBE2V2	ENSG00000169139	-0.18248	0.750988	-1.25345	0.0134172	-0.831291	0.0765156	-0.64881	0.15483	0.422162	0.445918	1.07097	0.0307252
Q68CQ7	55830	GLT8D1	ENSG00000016864	3.37603	3.26369e-15	0.908583	0.0278817	-0.426577	0.269438	-3.80261	1.31805e-24	-1.33516	0.000349918	2.46745	5.88514e-10
Q92990	11146	GLMN	ENSG00000174842	0.0977034	0.892352	-2.49522	6.16355e-06	-2.03929	3.53933e-05	-2.13699	7.84872e-06	0.455932	0.445918	2.59293	1.75413e-06
Q6ZVK8	79873	NUDT18	ENSG00000275074	0.936384	0.00648177	-0.86106	0.0120144	-1.57076	3.36923e-07	-2.50714	8.8559e-17	-0.7097	0.0306717	1.79744	5.17583e-08
Q8IWW6	94134	ARHGAP12	ENSG00000165322	0.194952	0.705059	0.639044	0.161381	0.012737	0.988659	-0.182215	0.66681	-0.626307	0.149778	-0.444092	0.317677
Q9UGJ1	27229	TUBGCP4	ENSG00000137822	-4.75576	2.84819e-09	-5.66758	6.97729e-11	-4.81046	7.38243e-11	-0.0547041	0.937227	0.857115	0.292502	0.911819	0.238672
Q9Y6A4	29105	CFAP20	ENSG00000070761	0.78622	0.00178551	0.905449	0.000353661	1.26053	1.61666e-07	0.474313	0.0380828	0.355084	0.173316	-0.119229	0.662538
P04118	1208	CLPS	ENSG00000137392	-6.54927	1.43283e-11	-2.66917	0.00237469	-2.69137	0.000584448	3.85791	4.37454e-06	-0.0221968	0.970772	-3.8801	8.0362e-06
Q9H4A3	65125	WNK1	ENSG00000060237	0.859477	0.00275399	0.445631	0.136319	1.03468	0.000156719	0.175199	0.53184	0.589045	0.0384681	0.413846	0.150791
Q08752	5481	PPID	ENSG00000171497	0.13162	0.763334	1.92207	1.90529e-07	1.79949	3.29732e-07	1.66787	2.98717e-07	-0.122585	0.766363	-1.79045	1.87342e-07
A1X283	285590	SH3PXD2B	ENSG00000174705	2.26304	0.000493071	2.61157	7.32185e-05	-0.101078	0.859796	-2.36412	1.93359e-05	-2.71265	3.30832e-06	-0.348533	0.597424
Q9BTU6	55361	PI4K2A	ENSG00000155252	0.878286	0.010822	0.66142	0.0593706	1.27287	0.00010078	0.394586	0.213501	0.611453	0.0747331	0.216867	0.552254
Q9Y3D5	51023	MRPS18C	ENSG00000163319	0.241767	0.702533	0.153768	0.805615	-0.36313	0.483307	-0.604897	0.214163	-0.516898	0.352996	0.0879988	0.89085
Q9BTZ2	10901	DHRS4	ENSG00000157326; ENSG00000284807	-1.31197	6.2852e-07	-1.12082	3.71019e-05	-1.36043	3.93642e-08	-0.0484575	0.858896	-0.239605	0.413558	-0.191147	0.510034
P55265	103	ADAR	ENSG00000160710	0.403863	0.0639338	1.4619	5.92023e-12	0.0078305	0.978817	-0.396032	0.0373239	-1.45407	1.96772e-14	-1.05804	1.09161e-07
A8MWD9		SNRPGP15		-0.227028	0.707886	-1.26962	0.0194324	0.0128712	0.994604	0.239899	0.656069	1.2825	0.0168302	1.0426	0.0502689
P09237	4316	MMP7	ENSG00000137673	3.65444	1.27622e-07	-1.13773	0.0795325	-0.502431	0.409087	-4.15687	3.23691e-12	0.635294	0.357681	4.79217	5.99952e-12
Q9ULR0-1		ISY1		0.493905	0.171816	0.653229	0.0652676	0.665216	0.0465106	0.17131	0.614423	0.0119871	0.981683	-0.159323	0.667171
Q53GS7	2733	GLE1	ENSG00000119392	3.49793	1.09255e-08	2.46073	3.41608e-05	1.69539	0.00246845	-1.80254	0.000298823	-0.765333	0.177391	1.03721	0.0656941
Q8IVM0	152137	CCDC50	ENSG00000152492	0.134287	0.692528	0.424524	0.160418	1.53453	3.46303e-08	1.40024	5.68949e-08	1.11001	5.79832e-05	-0.290237	0.32784
Q9UBV2	6400	SEL1L	ENSG00000071537	-3.02943	6.749e-41	-1.82791	9.91242e-16	-2.66466	3.72586e-37	0.364771	0.0834517	-0.836753	8.49355e-05	-1.20152	2.84803e-08
Q9H1K1	23479	ISCU	ENSG00000136003	-1.50874	9.17548e-08	0.170865	0.604291	0.22055	0.4637	1.72929	6.31125e-11	0.0496848	0.893379	-1.6796	1.59856e-09
P27105	2040	STOM	ENSG00000148175	1.65376	3.53432e-08	0.923698	0.0023793	1.2396	1.65168e-05	-0.414159	0.129746	0.315899	0.326087	0.730058	0.0125848
Q6PIU2	57552	NCEH1	ENSG00000144959	1.89877	1.77479e-10	0.0907164	0.792513	1.03839	0.000255173	-0.860377	0.000935435	0.947676	0.000911247	1.80805	2.90855e-10
Q8NBZ7	80146	UXS1	ENSG00000115652	-4.6247	1.06292e-25	-3.62207	2.82695e-16	-1.98394	2.04028e-07	2.64076	1.73593e-11	1.63813	6.44256e-05	-1.00263	0.0136678
Q92562	9896	FIG4	ENSG00000112367	4.07236	1.45199e-07	0.289439	0.716527	0.631681	0.377337	-3.44068	6.73573e-08	0.342242	0.674141	3.78292	2.34804e-07
A1Z1Q3-1		MACROD2		-2.8729	1.6955e-10	-2.13771	3.20115e-06	-4.08515	4.30648e-21	-1.21225	0.00248636	-1.94744	3.45642e-06	-0.735194	0.101658
P56556	4700	NDUFA6	ENSG00000184983; ENSG00000272765; ENSG00000273397; ENSG00000277365; ENSG00000281013	-1.02356	2.25039e-06	-0.438411	0.056873	-1.77239	1.91522e-18	-0.748827	0.000140527	-1.33398	5.12089e-11	-0.585149	0.00687642
P25025	3579	CXCR2	ENSG00000180871	-0.128203	0.66308	-0.559844	0.0326475	-1.06902	4.94725e-06	-0.940814	2.80512e-05	-0.509173	0.0428637	0.431641	0.0925458
Q9Y3C6	51645	PPIL1	ENSG00000137168	-0.268548	0.41966	0.36555	0.262173	-0.555635	0.054664	-0.287088	0.317144	-0.921185	0.00134197	-0.634097	0.0341144
O75150	9810	RNF40	ENSG00000103549	-1.11923	0.000918884	-0.327476	0.376353	-0.68286	0.0348438	0.436374	0.175673	-0.355384	0.326653	-0.791758	0.0181318
O95467	2778	GNAS	ENSG00000087460	3.0972	1.11838e-05	4.84368	2.2563e-10	2.48598	0.000210899	-0.611227	0.31426	-2.35771	0.000134353	-1.74648	0.00627583
Q9NRX4	29085	PHPT1	ENSG00000054148	-1.93307	1.04142e-20	-0.217882	0.347112	-1.39401	8.53788e-13	0.539052	0.00550347	-1.17613	2.01709e-09	-1.71518	4.2992e-17
Q15526	6834	SURF1	ENSG00000148290; ENSG00000280627	2.80852	0.000415944	3.8644	3.23236e-06	3.25294	3.48614e-05	0.444428	0.545445	-0.611454	0.434219	-1.05588	0.154149
Q969X5	57222	ERGIC1	ENSG00000113719	-0.269034	0.382112	-1.27275	6.98332e-06	-1.3573	1.49503e-07	-1.08826	1.21047e-05	-0.0845461	0.796779	1.00372	0.000261005
Q9BSH4	51204	TACO1	ENSG00000136463	0.366217	0.48777	0.585112	0.240857	1.55412	0.000761245	1.18791	0.00538437	0.96901	0.0404944	-0.218896	0.665759
P23634	493	ATP2B4	ENSG00000058668	1.28269	6.74904e-07	1.52933	5.77093e-09	0.0836226	0.765524	-1.19907	1.1819e-07	-1.44571	8.96282e-10	-0.246637	0.360573
P43490	10135	NAMPT	ENSG00000105835	1.5649	6.08219e-08	0.031994	0.926098	0.0342448	0.9187	-1.53065	1.25397e-09	0.00225079	0.999031	1.5329	3.84692e-08
O95248	6305	SBF1	ENSG00000100241	0.645649	0.0467601	0.482029	0.144991	1.22006	5.80618e-05	0.574412	0.0457965	0.738031	0.017827	0.16362	0.634396
Q16864	9296	ATP6V1F	ENSG00000128524	0.0184381	0.972901	0.832111	0.0212712	0.575522	0.096503	0.557084	0.0852118	-0.256589	0.500127	-0.813673	0.0170854
P51808	6990	DYNLT3	ENSG00000165169	-0.157419	0.579658	2.16059	8.31772e-17	2.46283	1.59339e-22	2.62024	4.96572e-29	0.302238	0.260056	-2.31801	1.07938e-21
Q9H061	84233	TMEM126A	ENSG00000171202	0.148211	0.736011	0.239846	0.55595	1.44331	4.86605e-05	1.2951	8.48374e-05	1.20346	0.000725161	-0.0916353	0.821161
O15382	587	BCAT2	ENSG00000105552	-2.60513	2.00768e-19	-1.2525	2.12428e-05	-0.442271	0.117516	2.16286	1.39382e-15	0.810234	0.00494703	-1.35263	1.47882e-06
Q9H6Z4	8498	RANBP3	ENSG00000031823	-0.75512	0.00203429	0.742453	0.0033263	2.09554	1.11646e-17	2.85066	2.02259e-34	1.35309	1.00977e-08	-1.49757	2.12471e-10
P35580-4		MYH10		1.34257	1.82911e-07	2.27196	1.6059e-17	1.66304	3.27416e-11	0.320475	0.184811	-0.608913	0.0144426	-0.929389	0.000160684
Q9UDW1	29796	UQCR10	ENSG00000184076	-0.940068	0.0327695	-2.25837	3.82703e-07	-1.69205	2.35062e-05	-0.751986	0.0567202	0.56632	0.221599	1.31831	0.00216224
Q8NEZ2	137492	VPS37A	ENSG00000155975	-0.381052	0.359269	0.111999	0.805615	0.179024	0.666593	0.560076	0.118898	0.0670247	0.893196	-0.493051	0.207088
Q14894	1428	CRYM	ENSG00000103316	-4.89308	8.81446e-12	-2.19094	0.00138471	-2.28191	0.000206818	2.61117	3.48493e-05	-0.0909771	0.901498	-2.70214	4.29488e-05
Q6I9Y2	80145	THOC7	ENSG00000163634	-0.0350233	0.945468	0.58104	0.198713	1.311	0.00167915	1.34602	0.000501875	0.729956	0.0950576	-0.616064	0.148606
Q12913	5795	PTPRJ	ENSG00000149177	-0.372277	0.553193	0.213692	0.747406	-0.607191	0.265636	-0.234915	0.671907	-0.820883	0.150669	-0.585968	0.316195
Q9NQ50	64976	MRPL40	ENSG00000185608	-0.561808	0.0825872	0.141661	0.695357	1.51439	8.72767e-07	2.0762	8.40955e-13	1.37273	6.84305e-06	-0.703468	0.0228116
Q13049	22954	TRIM32	ENSG00000119401	0.207127	0.626951	-1.46519	6.28604e-05	-0.388349	0.272629	-0.595476	0.0714476	1.07684	0.00259916	1.67232	2.73702e-06
Q9P2R3	51479	ANKFY1	ENSG00000185722	-0.373408	0.0154776	-1.01028	2.46718e-11	0.0465423	0.777233	0.419951	0.00227893	1.05683	1.46215e-13	0.636875	1.45577e-05
O60356	26471	NUPR1	ENSG00000176046	-4.12312	1.25714e-11	-0.51756	0.410469	0.0158254	0.99359	4.13895	2.0305e-12	0.533386	0.409912	-3.60556	1.30146e-09
P49593	9647	PPM1F	ENSG00000100034	-0.200335	0.618728	-0.345963	0.364965	-0.0664611	0.848987	0.133874	0.711624	0.279502	0.479725	0.145628	0.714741
P03956	4312	MMP1	ENSG00000196611	2.63236	1.99145e-09	-0.0816	0.864385	-0.782672	0.0475227	-3.41503	9.01334e-19	-0.701073	0.0932865	2.71396	1.47287e-10
Q06210	2673	GFPT1	ENSG00000198380	-1.92933	1.52087e-08	-2.21318	4.20774e-10	-3.58014	1.69631e-27	-1.65081	8.27937e-08	-1.36696	2.57817e-05	0.28385	0.446677
P55084	3032	HADHB	ENSG00000138029	-0.554668	0.00556823	-1.29165	9.52712e-11	-0.26098	0.182559	0.293688	0.115861	1.03067	5.92368e-08	0.736979	0.000143466
P23142	2192	FBLN1	ENSG00000077942	3.05161	3.84607e-13	0.943653	0.0212872	1.44234	0.000201399	-1.60927	3.96356e-06	0.498684	0.236038	2.10796	7.33879e-08
P68400	1457	CSNK2A1	ENSG00000101266	-0.0162641	0.930168	0.217489	0.156259	-0.0473723	0.753285	-0.0311081	0.833152	-0.264861	0.0680616	-0.233753	0.107996
P46782	6193	RPS5	ENSG00000083845	-1.8607	2.9417e-28	-2.5824	7.90264e-48	-2.57566	1.45425e-57	-0.714958	3.50094e-06	0.00674324	0.976766	0.721701	1.94639e-05
O60245	5099	PCDH7	ENSG00000169851	0.956205	0.0450918	0.980324	0.039857	2.19559	1.8056e-06	1.23939	0.00302425	1.21527	0.00763127	-0.0241192	0.965246
Q07955	6426	SRSF1	ENSG00000136450	0.136884	0.48915	0.21404	0.254745	0.130898	0.469574	-0.00598577	0.971909	-0.0831423	0.678665	-0.0771566	0.691677
O75781	5064	PALM	ENSG00000099864	0.955859	0.031261	1.95031	1.10892e-05	-0.263101	0.537287	-1.21896	0.00130275	-2.21341	2.28135e-08	-0.994449	0.0172925
Q13144	8893	EIF2B5	ENSG00000145191	-1.19643	3.34564e-08	-2.14311	1.85144e-21	-0.891933	1.47972e-05	0.304498	0.145721	1.25118	4.11111e-09	0.946681	1.18372e-05
Q5VT66	64757	MTARC1	ENSG00000186205	-0.0371936	0.934757	0.0959464	0.828713	2.30453	9.32682e-10	2.34172	1.7832e-11	2.20858	2.12585e-09	-0.13314	0.749426
P46781	6203	RPS9	ENSG00000170889; ENSG00000274005; ENSG00000274626; ENSG00000274646; ENSG00000274950; ENSG00000275323; ENSG00000277079; ENSG00000277359; ENSG00000278081; ENSG00000278270	-1.98788	5.71155e-24	-2.11589	4.11245e-25	-2.27113	2.14336e-34	-0.28325	0.132587	-0.155237	0.487488	0.128012	0.5642
P51531	6595	SMARCA2	ENSG00000080503	0.784348	0.00387317	1.91581	3.35514e-12	1.82431	3.85729e-12	1.03996	1.54848e-05	-0.0915007	0.768074	-1.13146	9.86415e-06
P11177	5162	PDHB	ENSG00000168291	-0.672476	0.00151934	-0.756094	0.000449038	0.417539	0.046609	1.09002	1.38978e-08	1.17363	8.17224e-09	0.0836186	0.730501
P82921	54460	MRPS21	ENSG00000266472	-0.762849	0.141703	0.365828	0.513441	0.669923	0.186856	1.43277	0.00189666	0.304096	0.600737	-1.12868	0.0219759
Q9ULC5	51703	ACSL5	ENSG00000197142	1.47257	0.00837017	-1.5564	0.00446617	0.0916258	0.884393	-1.38095	0.00394351	1.64803	0.00217678	3.02898	4.10235e-08
P62745	388	RHOB	ENSG00000143878	-1.12561	0.204376	-3.75945	4.7467e-05	-3.55917	1.18373e-05	-2.43356	0.0016571	0.200279	0.858807	2.63384	0.002795
P39210	4358	MPV17	ENSG00000115204	0.890109	0.0794141	0.900912	0.0750793	2.56113	2.02128e-07	1.67102	0.000160414	1.66022	0.000535402	-0.0108028	0.984853
Q9P0U4	30827	CXXC1	ENSG00000154832	-1.09743	0.00040604	-0.863308	0.00704612	-1.54392	8.71389e-08	-0.446495	0.123897	-0.680613	0.026949	-0.234118	0.486669
P14091	1510	CTSE	ENSG00000196188	4.66072	8.12673e-17	-0.885515	0.0793201	-0.90929	0.0475253	-5.57001	7.4892e-30	-0.0237742	0.962029	5.54623	3.1592e-23
Q8IWT6	56262	LRRC8A	ENSG00000136802	0.211753	0.855768	-4.64355	2.09104e-06	-3.83812	4.68794e-06	-4.04987	1.05278e-06	0.805429	0.411247	4.8553	7.07076e-07
A0AVT1	55236	UBA6	ENSG00000033178	0.124227	0.578605	0.180909	0.394668	0.279034	0.1468	0.154808	0.409884	0.0981255	0.663214	-0.0566822	0.796085
P82909	92259	MRPS36	ENSG00000134056; ENSG00000278461	-0.65885	0.0156058	0.260397	0.37969	1.00656	0.00011932	1.66541	1.30885e-11	0.746162	0.00496283	-0.919246	0.000417332
Q8IX18	79665	DHX40	ENSG00000108406	0.0381206	0.944072	-0.181023	0.670917	-0.447052	0.224565	-0.485172	0.167014	-0.266028	0.523966	0.219144	0.598553
Q13492	8301	PICALM	ENSG00000073921	1.24002	1.76671e-10	0.0881787	0.694611	-0.0690939	0.732921	-1.30912	2.03083e-14	-0.157273	0.462983	1.15184	9.48132e-10
P07902	2592	GALT	ENSG00000213930	-0.101152	0.78215	0.0689497	0.850505	0.0187975	0.962899	0.119949	0.702677	-0.0501522	0.89052	-0.170101	0.609802
P10915	1404	HAPLN1	ENSG00000145681	0.458965	0.432659	0.00900382	0.991563	-0.852081	0.0838786	-1.31105	0.0047771	-0.861084	0.0968156	0.449961	0.417968
Q9NVM6	55192	DNAJC17	ENSG00000104129	2.05221	8.50119e-12	1.45277	1.35066e-06	0.713993	0.012863	-1.33822	2.35578e-07	-0.738773	0.00899967	0.599445	0.0408517
Q7Z4G4	60487	TRMT11	ENSG00000066651	2.01413	7.73553e-06	0.0996093	0.848501	0.0511496	0.923982	-1.96298	4.08224e-07	-0.0484597	0.920924	1.91452	9.40289e-06
O15078	80184	CEP290	ENSG00000198707	-1.26373	0.0660421	3.3419	6.96211e-06	3.23742	6.54227e-06	4.50115	9.73026e-11	-0.104477	0.890084	-4.60563	1.47989e-10
O95671	8623	ASMTL	ENSG00000169093	1.28155	3.08416e-05	-1.05648	0.000577118	-1.09612	9.34539e-05	-2.37767	2.07399e-18	-0.0396363	0.911239	2.33803	1.17872e-14
Q9Y5U9	51124	IER3IP1	ENSG00000134049	-1.38385	1.4897e-05	-1.29585	8.11792e-05	-1.07271	0.00038252	0.311136	0.320964	0.223138	0.548777	-0.0879982	0.810539
P29590	5371	PML	ENSG00000140464	1.72763	1.57611e-18	0.801066	5.54832e-05	0.214529	0.277943	-1.5131	1.23067e-18	-0.586537	0.00167072	0.926564	9.42864e-07
Q92769	3066	HDAC2	ENSG00000196591	0.304097	0.173022	1.2262	7.40852e-09	1.22876	1.11046e-09	0.924664	8.36e-07	0.00256368	0.995409	-0.9221	4.08224e-06
P15309	55	ACP3	ENSG00000014257	-0.0993809	0.869417	0.736416	0.17396	4.01959	5.22882e-13	4.11897	9.04929e-16	3.28317	4.39759e-10	-0.835797	0.098991
Q8N6R0	51603	METTL13	ENSG00000010165	3.59097	3.38845e-06	0.908669	0.227129	0.520319	0.481351	-3.07065	1.62149e-06	-0.388349	0.611705	2.6823	0.000176978
Q86Y56	54919	DNAAF5	ENSG00000164818	-0.301859	0.512463	0.013246	0.98168	1.28738	0.00165582	1.58924	2.91222e-05	1.27413	0.00194305	-0.315105	0.476255
Q8N6H7	84364	ARFGAP2	ENSG00000149182	-2.76869	2.12894e-46	-2.31371	2.01603e-31	-2.73275	1.79802e-51	0.035937	0.860931	-0.419045	0.0299501	-0.454982	0.0182747
P56181-2		NDUFV3		-0.576257	0.0190451	-0.914466	0.000182997	-1.43125	1.12937e-10	-0.854995	6.95408e-05	-0.516786	0.0303149	0.338209	0.173704
Q96ST2	55677	IWS1	ENSG00000163166	0.879294	0.131739	2.56053	1.10707e-05	2.90857	3.3874e-07	2.02928	6.66139e-05	0.348044	0.581178	-1.68124	0.00163245
O43924	5147	PDE6D	ENSG00000156973	2.56615	5.31639e-11	2.33566	2.66956e-09	2.83666	1.93873e-13	0.270512	0.46003	0.501	0.20653	0.230488	0.572909
Q9BV44	25917	THUMPD3	ENSG00000134077	1.3711	0.000373744	2.05522	1.6664e-07	1.75735	2.52818e-06	0.386248	0.283772	-0.297866	0.466612	-0.684114	0.0680125
Q08379	2801	GOLGA2	ENSG00000167110	-0.765103	9.35157e-05	0.603212	0.00311917	1.60298	1.30899e-16	2.36808	9.47387e-38	0.999765	1.33932e-07	-1.36831	5.77429e-13
P05155	710	SERPING1	ENSG00000149131	1.19613	1.41616e-05	-0.101789	0.746255	-0.572085	0.0275104	-1.76822	2.50481e-13	-0.470296	0.087041	1.29792	1.06978e-06
P50479	8572	PDLIM4	ENSG00000131435	0.903133	0.0192217	1.14675	0.00286153	-0.423758	0.242376	-1.32689	5.75234e-05	-1.5705	5.84062e-06	-0.243614	0.542397
Q9NUP9	55327	LIN7C	ENSG00000148943	-0.65592	0.0467865	0.456824	0.185413	0.51248	0.111568	1.1684	6.8061e-05	0.055656	0.893379	-1.11274	0.0003637
Q9UBF8	5298	PI4KB	ENSG00000143393	0.10184	0.908039	0.969982	0.154433	1.57237	0.014482	1.47054	0.0130302	0.602393	0.394903	-0.868142	0.17685
Q96PE7	84693	MCEE	ENSG00000124370	-2.49798	1.22859e-06	-1.85312	0.000446621	-2.3277	1.12132e-06	0.170284	0.750782	-0.474574	0.388723	-0.644859	0.22021
Q96H20	11267	SNF8	ENSG00000159210	-0.856788	0.0204615	-0.570145	0.137495	-0.697197	0.0448023	0.159591	0.668244	-0.127053	0.764771	-0.286643	0.462667
Q9Y235	10930	APOBEC2	ENSG00000124701	0.236178	0.801516	-2.21883	0.00382575	-3.30338	2.34889e-06	-3.53956	2.96997e-07	-1.08455	0.144412	2.45501	0.00118056
Q6XE24	27303	RBMS3	ENSG00000144642	-0.972955	0.00512342	-0.350809	0.351835	0.70439	0.0409948	1.67734	1.46342e-07	1.0552	0.00212028	-0.622146	0.0731958
Q2TB90	80201	HKDC1	ENSG00000156510	-1.77773	0.00143994	-3.39687	1.14038e-08	-4.3523	1.68284e-15	-2.57457	3.68232e-07	-0.955435	0.0861632	1.61913	0.00382842
O14979	9987	HNRNPDL	ENSG00000152795	0.252903	0.145878	0.567817	0.000662695	0.45299	0.00416762	0.200088	0.196448	-0.114827	0.530493	-0.314915	0.0536593
P08582	4241	MELTF	ENSG00000163975	3.35543	4.78794e-07	1.06824	0.0987915	0.69525	0.266631	-2.66018	1.49508e-06	-0.372995	0.576056	2.28719	0.000207389
P06756	3685	ITGAV	ENSG00000138448	1.79973	2.87451e-10	0.391708	0.19209	-0.682295	0.00995277	-2.48202	6.11073e-23	-1.074	4.49085e-05	1.40802	2.78546e-07
Q9HBL0	7145	TNS1	ENSG00000079308	1.50604	1.44395e-08	0.857418	0.00150362	1.16708	4.85467e-06	-0.338959	0.166849	0.309667	0.275263	0.648626	0.0127528
Q9Y2D0	11238	CA5B	ENSG00000169239	0.309357	0.671349	-0.0186221	0.97525	0.722564	0.246297	0.413207	0.4925	0.741186	0.260949	0.327979	0.62537
Q9Y3F4	11171	STRAP	ENSG00000023734	0.238783	0.520038	2.44911	7.14706e-13	1.64298	2.66876e-07	1.4042	1.90342e-06	-0.806128	0.00996711	-2.21033	2.39038e-12
Q07960	392	ARHGAP1	ENSG00000175220	1.51124	2.06909e-23	0.906394	3.45104e-09	1.35039	2.80809e-20	-0.16085	0.264859	0.444	0.00275748	0.60485	4.0046e-05
Q92485	27293	SMPDL3B	ENSG00000130768	0.0689469	0.922406	-3.02778	1.03699e-08	-4.35751	8.59895e-19	-4.42646	8.67868e-20	-1.32973	0.00582836	3.09672	2.88035e-09
Q9NVA2	55752	SEPTIN11	ENSG00000138758	0.626044	2.87428e-05	-0.340879	0.027762	-0.845443	8.42508e-10	-1.47149	2.85165e-29	-0.504564	0.00039687	0.966922	1.96452e-11
P63027	6844	VAMP2	ENSG00000220205	0.632443	0.0290376	2.05307	1.45142e-12	0.0926016	0.761629	-0.539842	0.0334456	-1.96047	2.03318e-14	-1.42062	1.18582e-07
Q86VP3	23241	PACS2	ENSG00000179364	-0.00519663	0.987014	0.322448	0.526806	0.775198	0.0885378	0.780395	0.0645613	0.45275	0.366165	-0.327644	0.498947
P55884	8662	EIF3B	ENSG00000106263	-0.692668	0.00156968	-0.491241	0.0308937	-0.460476	0.0286055	0.232192	0.270428	0.0307653	0.913694	-0.201427	0.387452
Q92859	4756	NEO1	ENSG00000067141	2.28069	1.45058e-05	0.581798	0.284192	-0.172269	0.731941	-2.45296	5.98373e-08	-0.754067	0.136945	1.69889	0.000668995
P22692	3487	IGFBP4	ENSG00000141753	0.636914	0.259164	0.595559	0.28659	-1.34297	0.00513794	-1.97989	1.75665e-05	-1.93853	6.73266e-05	0.0413542	0.952818
P26232-5		CTNNA2		0.764738	0.286503	3.09782	1.28721e-05	2.9189	1.91774e-05	2.15416	0.000423248	-0.178924	0.80634	-2.33309	0.000283622
Q13214	7869	SEMA3B	ENSG00000012171	3.76567	4.04054e-11	0.11154	0.856559	-0.0103061	0.973704	-3.77598	6.19858e-15	-0.121847	0.836891	3.65413	1.97167e-11
Q9Y6K0	10390	CEPT1	ENSG00000134255	-1.52953	1.69424e-07	-2.13073	2.46086e-12	-2.4664	4.03761e-19	-0.936869	0.000431729	-0.335666	0.289468	0.601204	0.0448007
Q9BQC6	78988	MRPL57	ENSG00000173141	0.217572	0.667049	0.657075	0.145833	0.95367	0.0234632	0.736098	0.0619024	0.296595	0.541207	-0.439503	0.318941
P06703	6277	S100A6	ENSG00000197956	2.96827	2.96618e-14	0.925599	0.0153863	1.12965	0.00173598	-1.83862	1.81714e-08	0.20405	0.631892	2.04267	2.1172e-08
Q92667	8165	AKAP1	ENSG00000121057	1.05729	0.00627275	3.4839	3.29803e-17	3.10626	2.93266e-15	2.04897	4.02746e-09	-0.377637	0.346711	-2.4266	4.50766e-11
P48735	3418	IDH2	ENSG00000182054	-2.42696	2.25177e-09	-1.73746	2.95724e-05	-2.23026	3.59385e-09	0.196703	0.634621	-0.492804	0.248264	-0.689507	0.0922798
P29144	7174	TPP2	ENSG00000134900	0.333382	0.0514925	0.744995	7.67682e-06	0.995761	2.47225e-10	0.662379	6.91564e-06	0.250766	0.142961	-0.411613	0.0107259
Q9Y478	5564	PRKAB1	ENSG00000111725	-0.373857	0.31851	0.0649945	0.875625	-0.740207	0.02403	-0.366351	0.261424	-0.805202	0.0169569	-0.438851	0.216204
P06753-2		TPM3		-0.544049	0.408745	1.38862	0.0305561	0.618481	0.325369	1.16253	0.0402285	-0.770136	0.216949	-1.93267	0.00120947
Q9BWE0	29803	REPIN1	ENSG00000214022	-0.233634	0.618743	2.13284	8.08312e-07	1.24119	0.00229332	1.47483	9.63791e-05	-0.891654	0.0268079	-2.36648	4.82266e-09
O43242	5709	PSMD3	ENSG00000108344	0.0847018	0.638204	0.215883	0.187508	1.08277	1.51062e-13	0.998065	3.15759e-13	0.866884	2.12394e-09	-0.131181	0.422852
Q9NX58	55646	LYAR	ENSG00000145220	2.13219	0.00727082	-1.56969	0.0419715	-1.6685	0.0160359	-3.8007	6.04697e-08	-0.0988166	0.903225	3.70188	3.11605e-06
P10515	1737	DLAT	ENSG00000150768	-0.355852	0.207121	0.130268	0.669558	1.25157	1.32552e-06	1.60742	3.41657e-11	1.1213	1.33274e-05	-0.486121	0.0674107
Q9NZJ9	11163	NUDT4	ENSG00000173598	0.415657	0.104955	0.0519481	0.857195	1.02627	1.24726e-05	0.610616	0.00581271	0.974325	3.31127e-05	0.363709	0.142321
Q0ZGT2	91624	NEXN	ENSG00000162614	-0.14575	0.712144	-1.42146	3.52995e-05	-0.158863	0.647691	-0.0131135	0.967033	1.26259	0.000150868	1.27571	0.000129966
Q96RQ9	259307	IL4I1	ENSG00000104951	0.196121	0.695652	0.205429	0.668036	1.93342	3.57935e-06	1.7373	5.96311e-06	1.72799	2.80203e-05	-0.00930808	0.985238
Q9BQT9	9746	CLSTN3	ENSG00000139182; ENSG00000288427	-1.44388	0.000964004	-1.32044	0.00331616	-1.44999	0.000378028	-0.0061074	0.984443	-0.129545	0.797434	-0.123437	0.802705
O75891	10840	ALDH1L1	ENSG00000144908	-2.59946	3.95604e-09	-2.53991	2.82412e-08	0.668906	0.133492	3.26837	3.43331e-14	3.20882	2.05643e-12	-0.0595505	0.907392
Q9UPQ8	22845	DOLK	ENSG00000175283	1.96637	4.56684e-08	-0.243567	0.529328	0.0347256	0.936223	-1.93165	5.51118e-10	0.278293	0.478625	2.20994	2.36924e-10
O60568	8985	PLOD3	ENSG00000106397	-1.50409	0.00121608	-2.35898	9.61076e-07	0.165333	0.748966	1.66943	0.000110295	2.52431	8.86523e-08	0.854884	0.0703998
O43156	9675	TTI1	ENSG00000101407	-1.1254	0.000241939	-0.00418693	0.988371	0.360155	0.252645	1.48556	1.54702e-07	0.364342	0.277434	-1.12122	0.000184461
P40424	5087	PBX1	ENSG00000185630	-0.7504	0.124096	1.60619	0.00108399	0.462226	0.341234	1.21263	0.00522101	-1.14396	0.0118488	-2.35658	3.55519e-07
O43772	788	SLC25A20	ENSG00000178537	-1.40137	9.3183e-09	-1.6414	7.36193e-11	-0.244935	0.325069	1.15644	3.21521e-07	1.39646	6.67592e-09	0.240025	0.366551
P13051	7374	UNG	ENSG00000076248	1.61337	0.000205485	0.109057	0.828497	2.42606	1.68553e-08	0.812689	0.0375916	2.31701	3.79965e-08	1.50432	0.000312449
Q86WN1	89848	FCHSD1	ENSG00000197948	-0.516213	0.193166	0.777677	0.0492656	2.95052	5.59199e-14	3.46674	6.14471e-21	2.17285	6.05284e-09	-1.29389	0.000402857
P49588	16	AARS1	ENSG00000090861	-1.85546	1.165e-18	-1.44125	3.1829e-11	-2.32697	1.23648e-31	-0.47151	0.0161581	-0.885721	1.19858e-05	-0.414211	0.055171
Q15070	5018	OXA1L	ENSG00000155463	-0.00762783	0.983903	-0.246558	0.603307	1.88038	8.87513e-06	1.88801	1.39755e-06	2.12694	4.43006e-07	0.23893	0.608091
Q92541	23168	RTF1	ENSG00000137815	-0.343761	0.361586	0.641721	0.0785215	1.98107	9.98838e-09	2.32483	6.80427e-13	1.33935	8.04651e-05	-0.985482	0.00349446
Q9UHQ9	51706	CYB5R1	ENSG00000159348	-0.388646	0.224836	-1.02028	0.000829561	1.11358	0.000149303	1.50223	4.50359e-08	2.13385	5.06854e-13	0.631629	0.0359612
Q9UKZ1	55571	CNOT11	ENSG00000158435	1.40477	1.53303e-05	2.27743	1.07248e-11	2.39608	1.33485e-13	0.99131	0.000654355	0.11865	0.760723	-0.87266	0.00515143
Q9H920	55298	RNF121	ENSG00000137522	-1.98992	3.06129e-06	-1.74465	7.11564e-05	-3.15162	7.78341e-15	-1.1617	0.00260403	-1.40698	0.000572721	-0.245277	0.599293
Q96PU5	23327	NEDD4L	ENSG00000049759	-1.64204	1.11282e-05	-1.10567	0.00425411	-2.32184	3.50505e-11	-0.679802	0.0489542	-1.21617	0.000718403	-0.536366	0.16336
Q75QN2	55656	INTS8	ENSG00000164941	-0.274911	0.442888	-0.63907	0.0577585	-0.00317645	0.985198	0.271734	0.388681	0.635893	0.0548565	0.364159	0.283836
Q8NEN9	118987	PDZD8	ENSG00000165650	0.0942791	0.859349	0.180891	0.702861	2.80204	3.91462e-11	2.70776	3.56442e-12	2.62115	2.12063e-10	-0.0866117	0.852653
Q9UQN3	25978	CHMP2B	ENSG00000083937	-0.453558	0.397593	-1.86828	0.000210981	-0.449967	0.351352	0.00359106	0.999486	1.41831	0.00411936	1.41472	0.00398579
Q9UN37	27183	VPS4A	ENSG00000132612	-0.0676989	0.806557	-0.561794	0.0172403	-0.0052337	0.978875	0.0624652	0.792701	0.55656	0.0150064	0.494095	0.0309571
P05107	3689	ITGB2	ENSG00000160255	1.13253	0.0268574	1.01127	0.0492004	-0.906703	0.0496821	-2.03923	3.0656e-06	-1.91797	3.00875e-05	0.12126	0.830778
Q9Y5Y6	6768	ST14	ENSG00000149418	1.46486	4.52589e-05	0.855611	0.0194324	0.653748	0.0613034	-0.811108	0.0103506	-0.201863	0.609692	0.609245	0.0865127
Q8WUM4	10015	PDCD6IP	ENSG00000170248	0.319994	0.0618903	-0.44793	0.00758524	-0.272815	0.0870113	-0.592809	4.62066e-05	0.175115	0.3264	0.767924	1.23469e-06
O43707	81	ACTN4	ENSG00000130402; ENSG00000282844	0.974186	2.21029e-08	-0.324531	0.0756462	0.149981	0.404431	-0.824205	9.01223e-08	0.474512	0.0057363	1.29872	1.51839e-14
Q96CX2	115207	KCTD12	ENSG00000178695	0.842974	0.0138772	2.18055	3.20517e-10	-0.290946	0.377064	-1.13392	0.000117831	-2.47149	8.57436e-16	-1.33757	2.92237e-05
Q9HB19	59339	PLEKHA2		2.35661	1.33943e-07	-0.139817	0.775096	1.78159	2.92562e-05	-0.575025	0.14553	1.9214	5.92693e-06	2.49643	7.35838e-09
P86791	221960; 51622	CCZ1	ENSG00000122674	-0.185875	0.779396	-1.44876	0.0132222	-2.44329	3.73033e-06	-2.25742	1.00686e-05	-0.994533	0.0781675	1.26289	0.0273311
P33897	215	ABCD1	ENSG00000101986	-1.35252	5.70109e-05	-1.01996	0.0033293	1.1123	0.00088353	2.46481	1.50246e-14	2.13225	2.32399e-10	-0.33256	0.352244
Q9Y6C2	11117	EMILIN1	ENSG00000138080	2.0262	1.89384e-10	0.974333	0.0023105	0.0203141	0.959616	-2.00589	3.59943e-13	-0.954019	0.00119891	1.05187	0.000540447
P50851	987	LRBA	ENSG00000198589	-1.24652	1.3027e-09	-0.0766443	0.754273	-0.745351	0.000152996	0.501174	0.00946264	-0.668706	0.000897011	-1.16988	7.21696e-09
Q9UEW8	27347	STK39	ENSG00000198648	-0.186743	0.69113	-1.12463	0.00685951	-1.88127	5.35427e-07	-1.69452	2.83538e-06	-0.756638	0.0614761	0.937885	0.0210062
Q9BQP7	92667	MGME1	ENSG00000125871	-1.16145	0.011956	0.243861	0.644417	-0.213915	0.645145	0.947532	0.0258432	-0.457776	0.349547	-1.40531	0.00170912
Q676U5	55054	ATG16L1	ENSG00000085978; ENSG00000281089	0.699451	0.25847	-1.39746	0.0162032	-0.999622	0.060896	-1.69907	0.000770636	0.397835	0.539225	2.09691	0.00022309
P62263	6208	RPS14	ENSG00000164587	-1.78226	4.19685e-08	-1.0031	0.00294817	-1.46574	1.56084e-06	0.316512	0.321654	-0.462645	0.174887	-0.779158	0.0168348
O94842	9878	TOX4	ENSG00000092203	0.102752	0.812966	1.05771	0.00311361	1.62234	2.0652e-06	1.51959	1.53843e-06	0.564632	0.116945	-0.95496	0.00469952
Q9BQ39	79009	DDX50	ENSG00000107625	1.90817	1.29134e-09	1.5592	8.42971e-07	-0.146995	0.641279	-2.05517	6.21618e-14	-1.7062	1.88767e-09	0.348967	0.278175
O14920	3551	IKBKB	ENSG00000104365	1.2962	0.00165352	1.50534	0.00028846	0.952735	0.0162238	-0.343466	0.367847	-0.552607	0.178804	-0.209141	0.632021
Q96CB9	387338	NSUN4	ENSG00000117481	0.782383	0.195944	2.87114	2.05193e-06	0.727284	0.202219	-0.055099	0.919753	-2.14386	5.07503e-05	-2.08876	0.000141827
P26368	11338	U2AF2	ENSG00000063244	-0.258626	0.119513	0.292354	0.0796615	-0.120124	0.45583	0.138501	0.367847	-0.412478	0.00725964	-0.550979	0.000322053
O95155	10277	UBE4B	ENSG00000130939	0.303368	0.312	1.54133	3.41342e-08	1.66738	4.60246e-10	1.36402	3.40772e-08	0.126051	0.69509	-1.23796	2.21659e-06
Q93096	7803	PTP4A1	ENSG00000112245	-0.397516	0.239386	0.314754	0.365974	1.19529	0.000114742	1.5928	3.93914e-08	0.880534	0.00498	-0.71227	0.0226864
Q16181	989	SEPTIN7	ENSG00000122545	0.846537	4.07943e-06	0.798956	1.90255e-05	-0.118352	0.530215	-0.964889	2.53737e-09	-0.917307	6.67848e-08	0.0475815	0.821999
P68133	58	ACTA1	ENSG00000143632	1.09921	3.78115e-08	-0.166365	0.450705	-0.700997	0.000167616	-1.80021	1.6694e-24	-0.534632	0.00554963	1.26558	6.38225e-11
P20930	2312	FLG	ENSG00000143631	-0.576856	0.137505	0.875123	0.0244893	2.09871	2.0905e-08	2.67557	3.83847e-14	1.22359	0.000896622	-1.45198	5.77275e-05
Q9C0C2	85456	TNKS1BP1	ENSG00000149115	0.679339	0.0407031	0.459071	0.176687	0.293474	0.370441	-0.385865	0.193972	-0.165598	0.644423	0.220267	0.524685
Q8N1A6	132321	C4orf33	ENSG00000151470	0.241752	0.653366	0.172717	0.74572	0.0666502	0.901617	-0.175102	0.697325	-0.106066	0.840398	0.0690359	0.900597
P06213	3643	INSR	ENSG00000171105	0.597958	0.318179	-0.802283	0.157502	0.00327338	0.991843	-0.594685	0.237136	0.805557	0.158467	1.40024	0.00962484
P47972	4885	NPTX2	ENSG00000106236	-0.29021	0.632406	1.97179	0.000468848	4.62655	2.67978e-14	4.91676	2.40001e-18	2.65476	1.18893e-06	-2.262	1.76453e-05
Q96IU4	84836	ABHD14B	ENSG00000114779	-1.40908	9.64027e-10	-0.301898	0.232688	-0.91815	2.8481e-05	0.490934	0.0242384	-0.616252	0.00705566	-1.10719	1.1019e-06
P11310	34	ACADM	ENSG00000117054	-1.75684	4.12513e-14	-1.56093	8.02999e-11	-1.80791	1.33964e-16	-0.0510696	0.833375	-0.246988	0.335442	-0.195919	0.442086
O95232	51747	LUC7L3	ENSG00000108848	0.552541	0.130229	1.56545	1.00772e-05	1.10848	0.000989903	0.555935	0.0824739	-0.456974	0.197939	-1.01291	0.00242458
Q96CU9	55572	FOXRED1	ENSG00000110074	-1.74026	1.19784e-05	-2.15397	1.72036e-07	-0.452499	0.249548	1.28776	0.000485671	1.70147	1.94394e-05	0.413704	0.330058
P60891	5631	PRPS1	ENSG00000147224	-0.628994	0.0036718	0.0423725	0.869871	-0.870047	1.42861e-05	-0.241053	0.237836	-0.912419	6.19495e-06	-0.671366	0.0013999
Q8WUA7	25771	TBC1D22A	ENSG00000054611	0.814016	0.0815434	1.04876	0.0232966	0.204264	0.671267	-0.609752	0.134672	-0.844494	0.0532306	-0.234742	0.625
Q08629	6695	SPOCK1	ENSG00000152377	0.699149	0.370966	3.42875	9.05415e-06	2.97722	5.1341e-05	2.27807	0.00053809	-0.451528	0.550362	-2.7296	8.74223e-05
P02787	7018	TF	ENSG00000091513	1.15092	0.000150709	0.900127	0.00350641	0.880274	0.00256298	-0.270644	0.342047	-0.0198531	0.954189	0.250791	0.434884
Q8IV36	283987	HID1	ENSG00000167861	-1.64554	4.45598e-09	-1.17664	4.89131e-05	-1.87085	1.2156e-12	-0.225311	0.414001	-0.694207	0.0127878	-0.468896	0.104448
Q6UWP8	374897	SBSN	ENSG00000189001	-0.217204	0.683512	-0.242415	0.64211	-0.0397942	0.925863	0.17741	0.710605	0.20262	0.716344	0.0252109	0.969231
Q6ZRP7	169714	QSOX2	ENSG00000165661	0.392553	0.472893	0.619462	0.232694	0.361372	0.47542	-0.0311819	0.947006	-0.258091	0.630148	-0.226909	0.666374
Q15833	6813	STXBP2	ENSG00000076944	0.709767	0.00238229	0.293579	0.235086	0.0466535	0.853933	-0.663113	0.00124607	-0.246925	0.3151	0.416188	0.0724238
P51570	2584	GALK1	ENSG00000108479	-1.37706	6.944e-11	-0.539198	0.015797	1.3996	3.35033e-11	2.77666	8.5332e-42	1.9388	2.13994e-20	-0.837863	6.21786e-05
P50440	2628	GATM	ENSG00000171766	-5.19205	6.12804e-14	-3.62707	9.31396e-08	-3.43842	1.0071e-08	1.75363	0.00294393	0.188652	0.811509	-1.56498	0.0120015
P58166	83729	INHBE	ENSG00000139269	0.443377	0.35137	0.308284	0.520665	0.897623	0.0351479	0.454246	0.267503	0.589339	0.195017	0.135093	0.785276
Q96EY8	326625	MMAB	ENSG00000139428	-1.56736	0.00173933	0.692921	0.198713	0.535322	0.299613	2.10268	7.31065e-06	-0.157599	0.783537	-2.26028	4.67543e-06
Q9H4F8	64093	SMOC1	ENSG00000198732	1.66224	0.0465117	6.67403	2.03776e-11	6.0938	1.49393e-10	4.43155	3.34587e-08	-0.580232	0.485022	-5.01179	3.12184e-09
O96019	86	ACTL6A	ENSG00000136518	-0.0366399	0.881044	-0.204324	0.336978	0.114938	0.578594	0.151578	0.42864	0.319262	0.116111	0.167684	0.425425
Q8WXF7-2		ATL1		-0.287316	0.536612	1.56125	0.000299893	2.01067	1.47733e-06	2.29799	3.68156e-09	0.449418	0.32274	-1.84857	4.87524e-06
Q15392	1718	DHCR24	ENSG00000116133	-2.34772	0.000467061	-3.51353	9.02302e-07	-3.8509	2.00164e-09	-1.50319	0.0122886	-0.337371	0.645798	1.16582	0.0860409
Q04656	538	ATP7A	ENSG00000165240	0.605513	0.484848	-3.41161	2.50352e-05	-3.46504	1.48041e-06	-4.07055	1.70023e-08	-0.0534279	0.943039	4.01712	9.14976e-07
Q659C4	55132	LARP1B	ENSG00000138709	-2.80578	4.21245e-07	-2.8957	5.20768e-07	-1.75335	0.000598226	1.05243	0.0402285	1.14235	0.0435755	0.0899268	0.894114
Q99611	22928	SEPHS2	ENSG00000179918	-0.764488	0.0195227	-0.443571	0.195324	-1.51967	3.20625e-07	-0.755181	0.00939647	-1.0761	0.000432488	-0.320918	0.342803
Q9NR56	4154	MBNL1	ENSG00000152601	0.047508	0.947143	-0.517613	0.322753	-2.01852	7.63747e-06	-2.06603	2.2472e-06	-1.50091	0.00119723	0.565121	0.267582
Q9UN36-6		NDRG2		-0.943638	5.99858e-05	-0.447578	0.0724827	1.67735	8.41322e-13	2.62099	1.66029e-31	2.12493	5.90357e-20	-0.49606	0.036455
Q9UFN0	25934	NIPSNAP3A	ENSG00000136783	-0.592746	0.0171246	0.341346	0.193928	1.65079	6.80452e-12	2.24354	5.95591e-23	1.30944	2.75075e-08	-0.934092	7.76652e-05
P83731	6152	RPL24	ENSG00000114391	-2.10454	6.3775e-18	-1.43909	9.59049e-09	-1.05911	4.29071e-06	1.04543	3.50845e-06	0.379978	0.14511	-0.665457	0.00638064
Q9HC36	55178	MRM3	ENSG00000171861	-1.23117	0.00984336	-0.932296	0.0581878	-1.11726	0.0119387	0.113911	0.819851	-0.184959	0.733991	-0.29887	0.558455
Q8TF65	54810	GIPC2	ENSG00000137960	-4.35871	2.52677e-28	-1.7569	3.9685e-06	-3.50706	6.10884e-23	0.851647	0.0135179	-1.75016	5.3303e-07	-2.6018	2.00381e-12
Q99614	7265	TTC1	ENSG00000113312	1.54552	3.90961e-07	0.191539	0.573151	-1.31234	2.06316e-06	-2.85786	8.75316e-26	-1.50388	6.04053e-08	1.35398	4.03529e-06
P33527	4363	ABCC1	ENSG00000103222; ENSG00000278183	0.176177	0.639513	0.604657	0.0712494	1.86434	3.75333e-09	1.68816	7.36625e-09	1.25968	5.19102e-05	-0.42848	0.186868
P40227	908	CCT6A	ENSG00000146731	-0.141498	0.362326	0.0229357	0.890996	0.115904	0.4254	0.257402	0.0485187	0.0929684	0.563932	-0.164434	0.26287
O95563	25874	MPC2	ENSG00000143158	-1.06111	3.72792e-05	-0.32367	0.246869	-0.675666	0.00615132	0.385442	0.116257	-0.351997	0.19522	-0.737439	0.00386742
Q9H9B4	94081	SFXN1	ENSG00000164466	0.293735	0.304035	0.90244	0.000702791	1.53918	1.39873e-09	1.24545	1.19475e-07	0.636741	0.0139608	-0.608705	0.0172987
P50053-2		KHK		-4.45185	8.01277e-17	-3.40179	2.23501e-10	-3.19334	1.74596e-11	1.25851	0.00688352	0.208457	0.733984	-1.05006	0.0352454
Q14498	9584	RBM39	ENSG00000131051	0.0148607	0.947478	0.307211	0.0767627	-0.166517	0.312934	-0.181378	0.245945	-0.473729	0.00281346	-0.292351	0.0778158
Q9NZI7	7342	UBP1	ENSG00000153560	0.284987	0.348695	0.381796	0.193661	0.480381	0.0776515	0.195394	0.469078	0.0985849	0.766445	-0.0968092	0.754452
Q96A72	55110	MAGOHB	ENSG00000111196	0.451088	0.0555139	1.05509	4.36791e-06	0.147193	0.534939	-0.303895	0.148015	-0.907894	1.66436e-05	-0.603999	0.00612183
P62851	6230	RPS25	ENSG00000118181; ENSG00000280831	-1.68748	0.0313706	-1.48886	0.0636334	-4.11342	3.97695e-08	-2.42594	0.000525303	-2.62456	0.000402072	-0.198621	0.814744
Q9H974	79691	QTRT2	ENSG00000151576	0.70411	0.2507	3.39559	3.8511e-08	2.25903	7.80278e-05	1.55492	0.00277434	-1.13656	0.0382507	-2.69148	1.34926e-06
Q9Y281	1073	CFL2	ENSG00000165410	0.286387	0.563236	1.35446	0.00230899	1.43341	0.000718321	1.14702	0.00350038	0.078947	0.887039	-1.06807	0.0108409
O14678	5826	ABCD4	ENSG00000119688	-1.31532	0.13753	-4.87236	5.49944e-07	-3.41196	2.87622e-05	-2.09664	0.00697501	1.4604	0.109861	3.55705	0.000100243
Q9BRA2	84817	TXNDC17	ENSG00000129235	-0.593556	0.00823747	-0.949532	2.37303e-05	-0.489246	0.021399	0.10431	0.645023	0.460286	0.0413878	0.355976	0.11664
P00167	1528	CYB5A	ENSG00000166347	-3.22826	1.52183e-14	-2.14509	4.27449e-07	-3.50169	5.75591e-19	-0.273426	0.496421	-1.35659	0.00055409	-1.08317	0.0076298
P98194-7		ATP2C1		1.66414	4.00016e-06	1.78588	1.05655e-06	1.63709	2.68495e-06	-0.0270593	0.939404	-0.148791	0.713919	-0.121732	0.758707
Q12788	10607	TBL3	ENSG00000183751	0.167442	0.74526	3.11558	1.01657e-11	0.217422	0.633168	0.04998	0.914406	-2.89816	2.87392e-13	-2.94814	2.47597e-12
O75366	10677	AVIL	ENSG00000135407	-1.81541	0.0217222	-0.917195	0.266447	0.78564	0.334769	2.60105	0.000492412	1.70283	0.0360819	-0.89822	0.260397
Q9ULF5	57181	SLC39A10	ENSG00000196950	0.576538	0.213065	-0.872831	0.0488016	0.184389	0.69315	-0.392149	0.332688	1.05722	0.0142301	1.44937	0.000621333
Q9P2B2	5738	PTGFRN	ENSG00000134247	-1.85994	4.30721e-12	-2.23707	1.24718e-15	-0.225118	0.413192	1.63482	7.13902e-11	2.01195	5.53228e-14	0.37713	0.181317
O75594	8993	PGLYRP1	ENSG00000008438	2.63412	2.81408e-05	0.27289	0.688696	0.995912	0.0948762	-1.6382	0.00192933	0.723022	0.257378	2.36123	7.76944e-05
P03952	3818	KLKB1	ENSG00000164344	1.86384	0.000241394	2.08308	4.9857e-05	1.71969	0.00043283	-0.144151	0.76591	-0.363391	0.492708	-0.21924	0.682085
Q9NP97	83658	DYNLRB1	ENSG00000125971	0.721313	0.000572988	0.962148	5.04992e-06	1.10256	3.54711e-08	0.381248	0.0466844	0.140413	0.553112	-0.240835	0.263037
Q7Z3U7-5		MON2		-0.193037	0.507215	-0.0491122	0.870628	-0.0785764	0.769005	0.11446	0.665647	-0.0294642	0.921629	-0.143924	0.61195
Q15257-2		PTPA		-0.764265	9.3143e-06	0.0463254	0.824507	0.722526	1.85889e-05	1.48679	7.68842e-21	0.676201	6.51798e-05	-0.81059	1.4841e-06
P56381	514	ATP5F1E	ENSG00000124172	-4.87737	1.25045e-23	-0.486646	0.315419	-0.230327	0.61265	4.64704	2.91382e-23	0.256318	0.626511	-4.39073	2.52175e-20
O95822	23417	MLYCD	ENSG00000103150	-0.870896	0.00295064	0.365165	0.248322	1.02093	0.000363022	1.89182	2.62606e-12	0.655763	0.0266005	-1.23606	1.26252e-05
P48304	5968	REG1B	ENSG00000172023	0.522192	0.557693	-3.99848	1.70171e-06	-4.17811	1.89705e-08	-4.70031	3.15364e-10	-0.179632	0.833011	4.52067	8.71943e-08
Q6NXT6	202018	TAPT1	ENSG00000169762	-4.89112	1.13506e-30	1.3541	0.000923948	1.68489	1.69887e-05	6.57601	2.97491e-49	0.330789	0.454029	-6.24522	4.18459e-44
Q9UJX3	51434	ANAPC7	ENSG00000196510	-0.355489	0.457671	-0.606617	0.186521	-0.0348756	0.931066	0.320614	0.45249	0.571742	0.218318	0.251128	0.599383
O14936-4		CASK		0.151402	0.517826	-0.237989	0.279075	-0.718055	0.000164	-0.869457	1.48199e-06	-0.480066	0.0165084	0.38939	0.0579851
Q9UDT6	7461	CLIP2	ENSG00000106665	0.0238955	0.97154	1.2549	0.00383526	-0.561539	0.164056	-0.585435	0.128719	-1.81644	3.31448e-06	-1.23101	0.00251052
Q6ZNL6	152273	FGD5	ENSG00000154783	-0.85178	0.125789	-0.194686	0.750388	-0.659487	0.202743	0.192293	0.730387	-0.464802	0.42059	-0.657095	0.232116
P19961	280	AMY2B	ENSG00000240038	-6.19203	2.37071e-09	-3.1324	0.00118561	-3.99882	5.09992e-06	2.19322	0.0111173	-0.866418	0.360377	-3.05963	0.000879828
P36542	509	ATP5F1C	ENSG00000165629	-1.38479	5.64301e-11	-0.493425	0.0280204	0.146833	0.520289	1.53162	8.70043e-15	0.640257	0.00264911	-0.891363	2.02597e-05
P48729	1452	CSNK1A1	ENSG00000113712	0.879942	1.11282e-05	0.182457	0.40893	0.814392	2.28535e-05	-0.0655507	0.747229	0.631935	0.00117392	0.697486	0.000342044
Q96RQ3	56922	MCCC1	ENSG00000078070	-2.71787	2.65036e-14	-1.2536	0.000564065	-1.16558	0.000456963	1.55229	2.18972e-06	0.0880204	0.844805	-1.46427	2.38492e-05
Q5R372	9910	RABGAP1L	ENSG00000152061	0.137859	0.74526	0.793268	0.0290757	2.74414	1.934e-14	2.60628	2.2323e-15	1.95087	1.16295e-08	-0.655409	0.0584121
Q8N8A2	91526	ANKRD44	ENSG00000065413	4.88949	2.28913e-34	2.09275	5.93352e-09	2.30986	3.31579e-11	-2.57963	1.09345e-16	0.217112	0.584802	2.79674	1.46987e-15
Q9NZN3	30845	EHD3	ENSG00000013016	1.15806	0.00306739	1.4073	0.000348872	0.347548	0.37645	-0.810509	0.0182317	-1.05975	0.00352922	-0.249244	0.542708
P62854	6231	RPS26	ENSG00000197728	-1.98132	8.46552e-12	-1.56546	1.57405e-07	-2.20118	6.29542e-16	-0.219861	0.44115	-0.635722	0.0286979	-0.415861	0.16713
Q96M96	121512	FGD4	ENSG00000139132	0.238419	0.571087	0.203921	0.623708	-0.402642	0.256259	-0.641061	0.0524159	-0.606563	0.096555	0.0344977	0.941593
P61225	5912	RAP2B	ENSG00000181467	2.62607	7.77383e-11	2.39913	3.17728e-09	1.70868	7.24785e-06	-0.917392	0.0077671	-0.69045	0.0712359	0.226942	0.590899
P19388	5434	POLR2E	ENSG00000099817	-0.346948	0.274173	1.15065	0.000144055	0.751568	0.00933683	1.09852	4.06001e-05	-0.39908	0.191597	-1.4976	1.34258e-07
Q96RQ1	51290	ERGIC2	ENSG00000087502	-0.977142	0.0251353	-1.64751	0.000172379	-2.76129	6.10567e-12	-1.78415	3.34137e-06	-1.11377	0.00710134	0.670371	0.127071
Q96FH0	729991	BORCS8	ENSG00000254901	-0.782536	0.194202	-0.45049	0.474842	1.35943	0.0190086	2.14197	7.45715e-05	1.80992	0.00191805	-0.332045	0.593039
O43399-4		TPD52L2		2.55617	1.03627e-12	1.89298	1.04167e-07	0.969589	0.00392158	-1.58658	1.78847e-07	-0.923396	0.0048938	0.663185	0.0540685
Q8IWU6	23213	SULF1	ENSG00000137573	2.09907	0.000167356	-0.360416	0.538682	-1.52224	0.00204136	-3.62131	3.49815e-13	-1.16183	0.0247057	2.45948	5.0697e-06
P46087	4839	NOP2	ENSG00000111641	2.04245	5.51445e-05	1.97533	0.000105802	1.39502	0.00393178	-0.647426	0.148714	-0.580303	0.250887	0.0671233	0.910377
Q9HCG7	57704	GBA2	ENSG00000070610	-3.09606	2.53417e-06	-2.63386	9.28834e-05	-2.88867	1.87627e-06	0.207394	0.758847	-0.254808	0.72657	-0.462202	0.500397
Q9Y6U3	85477	SCIN	ENSG00000006747	1.06733	0.0458916	2.3926	9.02099e-06	-0.148689	0.768561	-1.21602	0.00757279	-2.54129	1.0235e-07	-1.32527	0.00772425
O43395	9129	PRPF3	ENSG00000117360	1.35574	0.000125444	4.40014	1.09847e-28	2.98421	1.22449e-16	1.62847	2.83413e-07	-1.41593	1.19858e-05	-3.0444	1.14975e-18
Q9Y6F6	10335	IRAG1	ENSG00000072952	-0.3265	0.352301	-0.502769	0.138754	-0.957789	0.00146079	-0.631289	0.0310804	-0.45502	0.170616	0.176269	0.621013
Q92804	8148	TAF15	ENSG00000270647; ENSG00000276833	0.00663649	0.991403	-0.0190314	0.958432	-0.162843	0.6237	-0.16948	0.596303	-0.143812	0.698102	0.0256678	0.952815
P62993	2885	GRB2	ENSG00000177885	1.45353	8.81228e-13	1.34264	7.68028e-11	1.3183	1.83339e-11	-0.135228	0.496125	-0.0243422	0.919507	0.110886	0.620818
Q8TBM8	79982	DNAJB14	ENSG00000164031	0.715292	0.206349	1.04822	0.0573615	0.0637369	0.923048	-0.651555	0.178069	-0.984485	0.0565148	-0.33293	0.552319
Q8TDD5	55283	MCOLN3	ENSG00000055732	-0.100051	0.875454	0.446662	0.454618	3.68091	2.55909e-10	3.78096	1.73921e-12	3.23425	7.07041e-09	-0.546713	0.327027
P78345	10557	RPP38	ENSG00000152464	-0.071488	0.86823	0.900513	0.0142566	1.81621	2.30611e-07	1.8877	7.06285e-09	0.915701	0.00938452	-0.972001	0.00484082
P05362	3383	ICAM1	ENSG00000090339	0.795028	0.0158959	-0.321442	0.352824	-0.167197	0.607272	-0.962226	0.000707468	0.154245	0.681442	1.11647	0.000359654
Q9BW04	79098	SARG	ENSG00000182795	0.216712	0.731755	-0.934017	0.0831899	-1.44703	0.0026475	-1.66374	0.00032764	-0.513008	0.350918	1.15073	0.0270586
Q96CM8	80221	ACSF2	ENSG00000167107	0.61829	0.072183	0.159479	0.671045	2.87678	1.89005e-17	2.25849	1.28501e-13	2.7173	1.02072e-16	0.458811	0.171699
O60684	23633	KPNA6	ENSG00000025800	-0.196454	0.408381	-0.385835	0.0861262	-0.993047	5.51773e-07	-0.796593	2.90144e-05	-0.607212	0.00323452	0.189381	0.411257
P12694	593	BCKDHA	ENSG00000248098	-1.79665	5.12271e-11	-0.845024	0.00302077	0.390108	0.165087	2.18676	3.85775e-17	1.23513	5.26071e-06	-0.951626	0.000442372
Q9BV10	79087	ALG12	ENSG00000182858	-0.259877	0.526131	-0.676819	0.0756462	-0.102344	0.782932	0.157533	0.673361	0.574476	0.133573	0.416943	0.276622
Q9NUM4	54664	TMEM106B	ENSG00000106460	-0.677861	0.465274	-3.5521	0.000120433	-2.82852	0.000442267	-2.15066	0.00562048	0.723573	0.456839	2.87424	0.00129245
Q9BYV8	95681	CEP41	ENSG00000106477	-0.657166	0.141201	0.00315395	0.998047	-0.181229	0.676977	0.475937	0.245173	-0.184383	0.705297	-0.66032	0.126401
Q14684	23076	RRP1B	ENSG00000160208	0.879873	0.0434561	0.69868	0.112457	3.46817	5.46014e-15	2.5883	4.6144e-11	2.76949	4.7301e-11	0.181193	0.69901
O14744	10419	PRMT5	ENSG00000100462	-0.0157945	0.95351	1.04238	1.7442e-06	0.43648	0.038349	0.452275	0.021475	-0.605903	0.00318011	-1.05818	2.49066e-07
Q9H0U6	29074	MRPL18	ENSG00000112110	-0.245849	0.491071	0.052552	0.890996	0.863537	0.00606341	1.10939	0.000144271	0.810985	0.0113231	-0.298401	0.377339
Q8TDM6	9231	DLG5	ENSG00000151208; ENSG00000274429	0.261021	0.579658	-0.795453	0.0580642	-0.11138	0.784744	-0.372401	0.330918	0.684073	0.103668	1.05647	0.0086251
P62306	6636	SNRPF	ENSG00000139343	0.689217	0.0170714	0.876396	0.00235167	0.566527	0.0402691	-0.12269	0.660697	-0.30987	0.297425	-0.18718	0.5355
P17252	5578	PRKCA	ENSG00000154229	0.273283	0.346663	0.648361	0.0170809	1.88443	3.57496e-13	1.61114	1.51779e-11	1.23606	1.00507e-06	-0.375078	0.158918
Q9Y375	51103	NDUFAF1	ENSG00000137806	-2.74082	5.33736e-05	-4.14576	1.82258e-08	-4.28919	5.81711e-11	-1.54837	0.0103252	-0.143423	0.849719	1.40494	0.0387515
P16152	873	CBR1	ENSG00000159228	-0.443532	0.0994605	0.4438	0.104958	0.327294	0.210132	0.770826	0.00105454	-0.116506	0.695245	-0.887332	0.000398636
O95630	10617	STAMBP	ENSG00000124356	-1.42663	0.0012001	-2.3416	2.77135e-07	-1.4535	0.000399401	-0.0268678	0.950335	0.888101	0.05046	0.914969	0.0398074
Q9Y4K4	11183	MAP4K5	ENSG00000012983	-0.163445	0.704896	1.75201	5.60033e-06	2.53014	2.67717e-11	2.69358	2.27306e-14	0.778131	0.0393657	-1.91545	1.10127e-07
Q8N3C0	10973	ASCC3	ENSG00000112249	0.0457815	0.851075	-0.372321	0.0598225	-0.0775089	0.695085	-0.12329	0.508693	0.294812	0.136234	0.418103	0.0272208
Q08378	2802	GOLGA3	ENSG00000090615	-0.266165	0.302822	0.770127	0.00164379	0.399989	0.091212	0.666153	0.00209703	-0.370138	0.128998	-1.03629	5.97092e-06
Q9H6T0	80004	ESRP2	ENSG00000103067	0.425442	0.490291	-4.30788	4.76322e-13	-2.8476	1.77411e-08	-3.27304	5.95268e-11	1.46029	0.00750287	4.73333	3.23902e-15
P42330	8644	AKR1C3	ENSG00000196139	-0.217416	0.573917	-0.817001	0.0198844	-2.28784	3.7993e-13	-2.07042	1.10322e-11	-1.47083	3.79863e-06	0.599585	0.082071
O15344	4281	MID1	ENSG00000101871	-2.91587	9.65635e-06	-3.89939	3.41342e-08	-2.52553	3.03226e-05	0.390348	0.548495	1.37386	0.040823	0.983513	0.140244
Q9UBI1	23412	COMMD3	ENSG00000148444	-0.827545	0.0118256	0.449215	0.198799	0.09913	0.782932	0.926675	0.0018544	-0.350085	0.312766	-1.27676	5.13844e-05
O43291	10653	SPINT2	ENSG00000167642	1.45074	0.000263013	1.8464	4.68163e-06	-0.925844	0.0109406	-2.37658	9.12082e-12	-2.77224	2.03318e-14	-0.395661	0.327384
O00541	23481	PES1	ENSG00000100029	-0.0563819	0.903766	-1.21919	0.00162696	-1.19948	0.000681146	-1.1431	0.00074146	0.0197114	0.971655	1.16281	0.00195687
P50570-3		DNM2		-1.14767	0.000343858	-0.828289	0.0126792	-1.14351	0.000139729	0.00416378	0.993922	-0.315219	0.36607	-0.319383	0.346727
Q14643	3708	ITPR1	ENSG00000150995	-0.675088	0.0290835	0.45086	0.164489	1.4255	1.72398e-06	2.10059	8.9247e-14	0.974637	0.00109897	-1.12595	0.000125661
O00160	4542	MYO1F	ENSG00000142347	1.5174	0.0205649	-0.737906	0.261637	-1.34515	0.0203312	-2.86255	4.2947e-07	-0.607244	0.353961	2.2553	0.000329128
P43897	10102	TSFM	ENSG00000123297	0.790767	0.0963656	0.335576	0.504017	1.51268	0.000694773	0.721912	0.0850878	1.1771	0.00892493	0.455191	0.336048
Q9UNM6	5719	PSMD13	ENSG00000185627	0.133782	0.359407	-0.00641828	0.966688	0.363353	0.00423603	0.229571	0.0596577	0.369771	0.00404988	0.1402	0.312189
Q9BQA9	79415	CYBC1	ENSG00000178927	0.264316	0.277236	-1.83262	2.67765e-16	-0.807559	9.26679e-05	-1.07187	4.7133e-08	1.02506	1.58439e-06	2.09693	1.08596e-21
O75821	8666	EIF3G	ENSG00000130811	-0.490764	0.00967384	-0.886953	2.53227e-06	-0.908819	1.55122e-07	-0.418055	0.0139901	-0.0218654	0.920924	0.396189	0.0347663
Q96FC7	84457	PHYHIPL	ENSG00000165443	0.86221	0.0794141	0.460841	0.366531	-0.697112	0.117087	-1.55932	0.000166156	-1.15795	0.00964098	0.401369	0.419958
Q86TP1	58497	PRUNE1	ENSG00000143363	-1.77723	7.01743e-07	0.420955	0.28643	-1.08021	0.00146079	0.697023	0.0388542	-1.50116	1.04477e-05	-2.19818	6.32924e-10
Q9UPN9	51592	TRIM33	ENSG00000197323	3.16048	1.35429e-05	0.812846	0.259466	1.30153	0.0540947	-1.85895	0.00189927	0.488682	0.522273	2.34763	0.000531002
O14925	100287932	TIMM23	ENSG00000265354	0.63066	0.0671166	0.00375384	0.994345	1.32608	3.68971e-05	0.695419	0.0212489	1.32233	3.7621e-05	0.626906	0.0571436
P52701	2956	MSH6	ENSG00000116062	-0.192333	0.688341	0.235536	0.620904	-0.0271466	0.942602	0.165187	0.699163	-0.262683	0.56827	-0.427869	0.322759
Q9Y6C9	23788	MTCH2	ENSG00000109919; ENSG00000285121	-0.708997	0.0050168	-0.76794	0.00278236	0.740578	0.00254577	1.44957	2.53469e-10	1.50852	5.44506e-10	0.0589428	0.841457
Q8TEA8	92675	DTD1	ENSG00000125821	-0.193165	0.541664	-0.274602	0.368838	2.1286	3.37812e-14	2.32177	6.77822e-19	2.40321	3.64418e-18	0.0814371	0.801145
Q9H2D1	81034	SLC25A32	ENSG00000164933	0.032146	0.966384	0.292059	0.594072	0.225786	0.667136	0.19364	0.695199	-0.0662735	0.903947	-0.259913	0.617855
O95857	27075	TSPAN13	ENSG00000106537	-1.35515	0.00230358	0.766947	0.104652	-1.42359	0.000581672	-0.0684444	0.877914	-2.19054	1.5103e-07	-2.1221	1.14658e-06
Q9NQX7	81618	ITM2C	ENSG00000135916	0.591205	0.15198	0.857471	0.0339587	2.92973	3.05941e-13	2.33852	1.03383e-10	2.07226	5.91533e-08	-0.266266	0.521031
P60903	6281	S100A10	ENSG00000197747	1.20231	2.86687e-08	-1.55422	7.58275e-13	-2.5176	1.41913e-36	-3.71991	3.26465e-76	-0.963381	1.63443e-06	2.75653	7.83839e-37
Q96SY0	81556	INTS14	ENSG00000138614	0.250244	0.580668	1.38677	0.000573983	1.13717	0.00301061	0.88693	0.0131722	-0.249596	0.562732	-1.13653	0.00271832
P08572	1284	COL4A2	ENSG00000134871	-0.213105	0.540677	0.284841	0.404524	-1.25932	1.02978e-05	-1.04622	0.000141205	-1.54417	6.94211e-08	-0.497946	0.109818
Q9NSC5	9454	HOMER3	ENSG00000051128	-0.137047	0.709912	0.0130411	0.974901	0.376566	0.2391	0.513613	0.08115	0.363524	0.288281	-0.150088	0.665999
Q9UJY1	26353	HSPB8	ENSG00000152137	0.815455	0.099608	-0.598826	0.225708	0.243706	0.629096	-0.571749	0.186345	0.842532	0.0807624	1.41428	0.00227615
Q9BZQ8	116496	NIBAN1	ENSG00000135842	-3.51209	3.01611e-19	-3.65422	5.53868e-19	-3.78654	5.75793e-25	-0.274458	0.457435	-0.132319	0.766091	0.142139	0.745259
Q14849	10948	STARD3	ENSG00000131748	0.295058	0.562784	-0.242878	0.623085	1.3335	0.00221644	1.03845	0.0103647	1.57638	0.000313869	0.537935	0.238943
P55809	5019	OXCT1	ENSG00000083720	-1.05849	0.0276209	0.792943	0.115182	0.611012	0.204807	1.6695	0.000138043	-0.181931	0.738932	-1.85143	6.27216e-05
P11117	53	ACP2	ENSG00000134575	-1.13361	5.83699e-05	-1.14974	7.07019e-05	-0.475082	0.085547	0.658523	0.0121451	0.674657	0.0188219	0.0161337	0.967859
O15232	4148	MATN3	ENSG00000132031	-0.0979649	0.903672	1.52658	0.0367461	3.43705	3.52642e-06	3.53501	2.07658e-07	1.91047	0.00678962	-1.62455	0.0169822
Q9HD45	56889	TM9SF3	ENSG00000077147	-0.227478	0.512472	-1.01605	0.00125799	-2.05382	5.9785e-13	-1.82635	3.36424e-11	-1.03777	0.000405781	0.788573	0.0103046
Q9ULE6	27143	PALD1	ENSG00000107719	0.132473	0.812713	-0.411254	0.393123	1.13314	0.0100097	1.00066	0.0143883	1.54439	0.000468633	0.543727	0.237908
P09429	3146	HMGB1	ENSG00000189403	-0.597428	0.00342777	-0.354754	0.0971215	-1.2189	7.2868e-11	-0.621476	0.000644278	-0.86415	5.62904e-06	-0.242673	0.250965
P19338	4691	NCL	ENSG00000115053	0.0034824	0.991074	0.109957	0.604291	-0.446198	0.0115353	-0.44968	0.00732942	-0.556155	0.00175273	-0.106475	0.600242
P08253	4313	MMP2	ENSG00000087245	0.227372	0.720006	-1.85867	0.000519871	0.374896	0.497199	0.147524	0.78667	2.23356	2.35693e-05	2.08604	7.04584e-05
P82664	55173	MRPS10	ENSG00000048544	-2.29419	2.35437e-11	-1.1042	0.00179088	-0.407653	0.22984	1.88654	4.04341e-09	0.696542	0.0493978	-1.18999	0.000412013
Q92558	8936	WASF1	ENSG00000112290	2.71101	1.72677e-05	-1.34522	0.0271567	-0.855214	0.128161	-3.56622	1.02189e-10	0.490003	0.460814	4.05622	1.9005e-10
Q96K19	81790	RNF170	ENSG00000120925	0.364878	0.375173	1.11003	0.00366351	0.824432	0.0238656	0.459554	0.188667	-0.285595	0.478308	-0.745149	0.0415961
Q8IYJ3	84958	SYTL1	ENSG00000142765	-1.67276	0.000196843	-0.325213	0.514486	-1.63418	9.56709e-05	0.0385801	0.940654	-1.30896	0.00242547	-1.34754	0.00231465
P62760	7447	VSNL1	ENSG00000163032	-3.00314	5.09009e-05	-4.32805	7.60565e-08	-4.82662	2.62187e-11	-1.82348	0.00538437	-0.498567	0.52611	1.32491	0.0739286
Q9NR99	25878	MXRA5	ENSG00000101825	2.49331	3.42125e-07	0.146202	0.790487	0.85456	0.0658914	-1.63875	7.63205e-05	0.708358	0.146881	2.3471	5.26529e-07
Q96DB5	51115	RMDN1	ENSG00000176623	-0.664884	0.0974233	-0.849015	0.0341255	-0.402089	0.29045	0.262795	0.494354	0.446925	0.288777	0.18413	0.670637
Q9Y4C1	55818	KDM3A	ENSG00000115548	0.656152	0.0205907	0.740632	0.0089159	1.0571	7.09629e-05	0.400949	0.118422	0.316468	0.285821	-0.0844807	0.786092
Q6PKG0	23367	LARP1	ENSG00000155506	-1.26471	4.12197e-10	-0.421324	0.0518483	-1.35274	1.30947e-12	-0.088026	0.674036	-0.931414	1.54534e-06	-0.843388	2.57264e-05
Q12874	10946	SF3A3	ENSG00000183431	0.0637344	0.74044	-0.190946	0.262668	-0.0410068	0.803812	-0.104741	0.502124	0.149939	0.392568	0.254681	0.114488
Q8N6L1	200185	KRTCAP2	ENSG00000163463	-2.35903	3.20261e-12	-2.00211	8.95677e-09	-1.6029	3.66627e-07	0.756132	0.0162961	0.399207	0.281561	-0.356925	0.317484
O75460	2081	ERN1	ENSG00000178607	-1.54517	4.09247e-05	-1.56572	5.35125e-05	-2.51867	1.10548e-12	-0.973498	0.0044608	-0.952945	0.00970466	0.0205531	0.969231
Q10713	23203	PMPCA	ENSG00000165688	-0.052362	0.881854	0.568701	0.0577122	1.10808	6.68283e-05	1.16044	7.35036e-06	0.539379	0.0648152	-0.621063	0.027865
Q96J84	55243	KIRREL1	ENSG00000183853	-0.261696	0.553516	-1.71874	1.72289e-05	0.486437	0.222767	0.748133	0.0401534	2.20518	1.67633e-08	1.45705	0.00017449
Q9BYZ2	92483	LDHAL6B	ENSG00000171989	2.28834	1.38807e-05	0.339289	0.548572	-0.544136	0.26346	-2.83248	5.92113e-10	-0.883424	0.0767264	1.94905	0.000102013
Q9H082	83452	RAB33B	ENSG00000172007	-0.975131	0.0921276	-0.716945	0.229037	-1.41405	0.00705312	-0.438923	0.411406	-0.697109	0.230572	-0.258186	0.674471
Q92530	9491	PSMF1	ENSG00000125818	-2.66911	1.81228e-27	-1.81639	4.32726e-13	-2.05616	1.83759e-19	0.61295	0.00694744	-0.239762	0.372465	-0.852712	0.000389294
Q9Y679	550	AUP1	ENSG00000115307	0.288406	0.435643	-0.530164	0.124114	0.659685	0.0425359	0.371279	0.2355	1.18985	0.000220432	0.81857	0.0120531
Q7L592	55471	NDUFAF7	ENSG00000003509	-0.0166437	0.972198	-0.412338	0.36993	1.91947	6.30981e-06	1.93611	8.4172e-07	2.33181	3.889e-08	0.395694	0.380556
O94886	9725	TMEM63A	ENSG00000196187	2.61862	1.37976e-05	-1.53313	0.00838171	-1.59721	0.00236331	-4.21583	7.69211e-15	-0.0640788	0.918333	4.15175	1.29807e-11
O94906	24148	PRPF6	ENSG00000101161	-0.729717	4.54971e-06	0.251926	0.145398	-0.182815	0.25719	0.546902	0.000188332	-0.434741	0.00565566	-0.981643	2.32196e-10
Q9UBB4	25814	ATXN10	ENSG00000130638	-1.63807	1.25205e-06	-0.90679	0.0100594	-1.22105	0.00012683	0.417019	0.201644	-0.314257	0.397906	-0.731276	0.031773
Q8IU81	26145	IRF2BP1	ENSG00000170604	-0.662235	0.122038	1.62946	0.000143448	0.954999	0.0195549	1.61723	1.99777e-05	-0.674465	0.104545	-2.2917	1.41188e-08
O95218-2		ZRANB2		-0.370822	0.349393	-0.798373	0.0341901	-0.259849	0.476935	0.110973	0.769569	0.538524	0.161255	0.427552	0.261542
Q96JB6	84171	LOXL4	ENSG00000138131	1.69166	0.00256313	0.96713	0.0893218	-1.33434	0.00775645	-3.026	8.34247e-10	-2.30147	5.497e-06	0.724531	0.190377
O75592	23077	MYCBP2	ENSG00000005810	-2.30983	3.77583e-05	1.09182	0.0657379	-0.226368	0.686252	2.08346	7.21269e-05	-1.31818	0.0152001	-3.40165	2.47971e-09
Q9NRR5	56893	UBQLN4	ENSG00000160803	-1.35993	2.51191e-10	-0.897934	5.62341e-05	-0.895106	1.24723e-05	0.464829	0.0222151	0.00282815	0.995369	-0.462001	0.0353956
P49756	58517	RBM25	ENSG00000119707	-1.07397	2.1864e-10	-1.01788	5.32366e-09	-0.766341	2.09522e-06	0.307632	0.0570387	0.251542	0.170337	-0.0560897	0.778476
Q70E73	65059	RAPH1	ENSG00000173166	3.55913	1.22529e-08	1.2038	0.0443783	1.06093	0.0629881	-2.4982	1.08495e-06	-0.142868	0.824847	2.35533	4.0807e-05
Q9BXN1	54829	ASPN	ENSG00000106819	2.67083	4.76934e-07	4.03395	9.6677e-13	1.29361	0.00948094	-1.37721	0.00206384	-2.74034	6.20974e-09	-1.36313	0.00535418
O14521	6392	SDHD	ENSG00000204370	-0.94589	0.0206366	-0.113077	0.808124	-0.181064	0.659539	0.764826	0.0410427	-0.0679874	0.885696	-0.832813	0.0373246
Q9C0H9	80725	SRCIN1	ENSG00000273608; ENSG00000277363	1.34275	0.0409193	4.55056	2.52828e-10	4.02843	3.94912e-09	2.68568	5.58568e-06	-0.522135	0.430836	-3.20782	3.03845e-07
Q15365	5093	PCBP1	ENSG00000169564	-0.241874	0.0974233	-0.570338	5.07595e-05	-0.563401	1.48696e-05	-0.321527	0.0111002	0.00693708	0.970114	0.328464	0.0178935
P61221	6059	ABCE1	ENSG00000164163	-0.964265	3.02882e-08	-1.65444	2.39563e-20	-1.86424	2.85302e-30	-0.899978	1.12638e-08	-0.2098	0.269792	0.690178	7.01075e-05
Q8TB36	54332	GDAP1	ENSG00000104381	0.519899	0.393871	4.79587	5.17205e-14	4.30235	1.36861e-12	3.78245	3.18378e-12	-0.493521	0.394716	-4.27597	7.67487e-14
Q9BV81	83460	EMC6	ENSG00000127774	-1.15541	0.0284244	-0.594637	0.283795	1.26628	0.0149475	2.42169	8.12182e-07	1.86091	0.000378793	-0.560773	0.297897
Q9H8Y8	26003	GORASP2	ENSG00000115806	-0.523793	0.0053629	-0.26109	0.19024	-0.700702	5.77664e-05	-0.176909	0.323154	-0.439612	0.0166476	-0.262703	0.169764
P02545	4000	LMNA	ENSG00000160789	0.731818	0.00126255	0.33759	0.1573	0.665009	0.00220039	-0.066809	0.768054	0.327419	0.163699	0.394228	0.0811786
Q9Y6R1	8671	SLC4A4	ENSG00000080493	-5.13647	4.46754e-21	-3.87451	8.43425e-13	-4.70755	2.013e-21	0.428921	0.377503	-0.833036	0.0961916	-1.26196	0.0101863
A0A0J9YX35		IGHV3-64D	ENSG00000282639	2.92421	6.73065e-06	-0.972114	0.122992	-0.706801	0.222115	-3.63101	1.30561e-10	0.265313	0.716018	3.89633	1.6762e-09
Q96GS4	54785	BORCS6	ENSG00000196544	-2.62723	9.95254e-20	-3.14253	7.25923e-25	-3.70051	2.51583e-40	-1.07329	3.31733e-05	-0.557986	0.0547889	0.515302	0.0802131
P67809	4904	YBX1	ENSG00000065978	-0.246228	0.369509	-1.18158	2.69715e-06	-0.871589	0.000179949	-0.62536	0.00546192	0.309994	0.248137	0.935354	0.000127616
P00915	759	CA1	ENSG00000133742	0.0500663	0.947335	1.56745	0.00364226	1.59287	0.00199812	1.5428	0.00119621	0.0254138	0.974646	-1.51739	0.00259757
Q9H6R3	79611	ACSS3	ENSG00000111058	-0.478735	0.334091	1.91545	6.8316e-05	5.53089	2.61103e-24	6.00963	2.09395e-32	3.61544	6.57507e-14	-2.39418	1.16217e-07
Q5VU43-13		PDE4DIP		2.5982	5.76328e-13	2.41224	2.88988e-11	1.6066	2.20384e-06	-0.9916	0.00122957	-0.805635	0.0160235	0.185964	0.624821
P40939	3030	HADHA	ENSG00000084754	-0.666496	0.000700406	-1.04534	1.40587e-07	-0.145664	0.46892	0.520832	0.003886	0.899676	2.13205e-06	0.378844	0.0569207
P61018	53916	RAB4B	ENSG00000167578	0.950937	0.000746373	2.34128	8.36934e-16	1.89319	5.84054e-12	0.94225	0.000181566	-0.448095	0.111973	-1.39035	1.87497e-07
Q13094	3937	LCP2	ENSG00000043462	-1.01117	0.0557717	-0.318546	0.579562	-2.45353	3.32449e-07	-1.44236	0.00184058	-2.13498	1.18926e-05	-0.692624	0.187254
Q9HD89	56729	RETN	ENSG00000104918	0.783399	0.286503	-1.42084	0.0391777	-1.18842	0.0575451	-1.97182	0.000975683	0.232413	0.777441	2.20423	0.00108915
Q9Y2R9	51081	MRPS7	ENSG00000125445	-0.128355	0.687101	0.884175	0.00166925	1.32876	6.30296e-07	1.45712	4.69086e-09	0.444586	0.117706	-1.01253	0.000123869
Q8TD22	94097	SFXN5	ENSG00000144040	1.31619	0.0691776	3.21161	1.67456e-05	2.86872	5.73622e-05	1.55253	0.0143597	-0.342892	0.645798	-1.89542	0.00468171
P07355	302	ANXA2	ENSG00000182718	1.65798	2.46102e-10	-0.735915	0.00527937	-1.12889	2.22748e-06	-2.78687	9.29136e-33	-0.392974	0.1376	2.39389	1.65296e-20
P02776	5196	PF4	ENSG00000163737	-1.25023	0.00504138	-0.282276	0.569519	-0.365318	0.407163	0.884908	0.0321678	-0.083042	0.87295	-0.96795	0.0280249
Q9Y241	25994	HIGD1A	ENSG00000181061	1.57843	0.0230904	-0.513733	0.472555	-1.61164	0.00831788	-3.19006	1.38237e-07	-1.0979	0.0927336	2.09216	0.00162457
P23610	474383; 474384; 8263	F8A1; F8A2; F8A3	ENSG00000277150; ENSG00000288709; ENSG00000288722	1.38811	0.00162666	2.23658	6.6419e-07	1.11241	0.00858581	-0.275703	0.505824	-1.12417	0.0060374	-0.848467	0.0452261
Q9Y316	51072	MEMO1	ENSG00000162959	1.69696	5.01627e-07	-0.501877	0.149766	-0.0773333	0.81574	-1.77429	1.55251e-09	0.424544	0.230112	2.19883	2.61364e-11
Q9UL40	23567	ZNF346	ENSG00000113761	1.83027	0.0126393	-0.639809	0.390582	-1.5676	0.0149612	-3.39787	1.23668e-07	-0.92779	0.186276	2.47008	0.000465219
P55259-3		GP2		-6.3915	2.75017e-13	-3.45975	2.14053e-05	-4.55017	1.20127e-09	1.84132	0.00996287	-1.09042	0.153921	-2.93174	0.000124988
P61966	1174	AP1S1	ENSG00000106367	-0.782962	0.0211987	0.59768	0.0911053	0.935932	0.00443683	1.71889	2.38975e-08	0.338253	0.359572	-1.38064	2.02597e-05
Q5JTV8	26092	TOR1AIP1	ENSG00000143337	0.557373	0.0521889	1.07827	0.000125704	0.575021	0.0335876	0.0176479	0.954942	-0.503249	0.0671816	-0.520897	0.0568487
Q13685	14	AAMP	ENSG00000127837	0.341472	0.333427	0.821327	0.0131276	1.01918	0.00108708	0.677708	0.0209155	0.197854	0.59089	-0.479855	0.136983
Q9NQC3-2		RTN4		0.570929	0.0615553	0.656611	0.0307779	1.03669	0.000259432	0.465764	0.0864939	0.380083	0.220489	-0.0856814	0.795279
Q9NRS6	29907	SNX15	ENSG00000110025	3.55896	1.35697e-10	-1.49476	0.00377851	-1.04519	0.0275901	-4.60415	6.01306e-21	0.449566	0.425185	5.05372	5.46152e-19
O43633	27243	CHMP2A	ENSG00000130724	-0.857976	0.092365	-2.15262	2.30268e-05	-2.52394	4.14029e-08	-1.66596	0.000164388	-0.371321	0.48927	1.29464	0.00884586
Q9NVH0	55218	EXD2	ENSG00000081177	-0.362563	0.697856	-2.85357	0.00111184	-2.72939	0.000444673	-2.36683	0.00166111	0.124175	0.914736	2.491	0.00356507
Q13427	9360	PPIG	ENSG00000138398	-1.36773	0.00135601	0.214942	0.663994	-0.543663	0.19119	0.82407	0.038561	-0.758605	0.0767075	-1.58268	0.00014845
P12235	291	SLC25A4	ENSG00000151729	0.198243	0.544582	0.575097	0.0537522	1.37167	7.91756e-07	1.17342	5.26993e-06	0.79657	0.00450184	-0.376854	0.1945
O95870	7920	ABHD16A	ENSG00000204427; ENSG00000206403; ENSG00000224552; ENSG00000230475; ENSG00000231488; ENSG00000235676; ENSG00000236063	0.505877	0.0701265	1.60301	4.62767e-09	1.16491	6.77574e-06	0.659033	0.00677485	-0.438104	0.104622	-1.09714	1.87631e-05
Q01804	54726	OTUD4	ENSG00000164164	-2.05612	0.0102086	0.408383	0.654698	-0.242234	0.749968	1.81389	0.0148342	-0.650617	0.437977	-2.46451	0.00177373
O00244	475	ATOX1	ENSG00000177556	0.0197953	0.960733	0.440952	0.130579	1.25359	2.78381e-06	1.23379	7.19295e-07	0.812638	0.00261184	-0.421156	0.129423
P23396	6188	RPS3	ENSG00000149273	-1.95098	5.4818e-28	-1.35946	1.17687e-13	-1.72779	4.78126e-25	0.22319	0.199227	-0.368328	0.043594	-0.591518	0.000872177
Q9HCE0	57724	EPG5	ENSG00000152223	0.290394	0.636675	1.38122	0.0111447	1.80793	0.000536348	1.51754	0.00157464	0.426715	0.464908	-1.09083	0.033699
O94992	10614	HEXIM1	ENSG00000186834	-0.290108	0.549232	1.25799	0.00519398	0.541886	0.217223	0.831994	0.0381049	-0.716103	0.0994542	-1.5481	0.000232292
Q14166	23170	TTLL12	ENSG00000100304	1.27265	3.09901e-07	0.0545858	0.852771	-0.054354	0.828259	-1.32701	1.17157e-09	-0.10894	0.70171	1.21807	4.0483e-07
Q13188	6788	STK3	ENSG00000104375	1.40037	0.00391512	0.337424	0.520452	1.00004	0.0323019	-0.40033	0.367847	0.662613	0.181913	1.06294	0.0233846
A7E2V4	23053	ZSWIM8	ENSG00000214655	1.25048	0.0111129	-0.0991868	0.854308	-0.540633	0.238072	-1.79111	2.16084e-05	-0.441447	0.383105	1.34967	0.00413425
Q14746	22796	COG2	ENSG00000135775	-0.663006	0.0117019	0.105586	0.728428	-0.324136	0.20462	0.33887	0.168668	-0.429722	0.103802	-0.768592	0.0024327
Q9H3K2	27069	GHITM	ENSG00000165678	-1.33386	0.0153633	1.33549	0.0199092	1.26407	0.0208658	2.59793	5.38152e-07	-0.0714269	0.907716	-2.66936	8.39282e-07
Q5JS37	387921	NHLRC3	ENSG00000188811	-0.259039	0.479645	0.586209	0.0923767	-0.485438	0.128452	-0.226399	0.479331	-1.07165	0.000615563	-0.845248	0.00898406
P43307	6745	SSR1	ENSG00000124783	-3.1888	7.31788e-22	-0.981844	0.0033951	-1.83318	1.38058e-09	1.35562	6.14117e-06	-0.851336	0.00720342	-2.20696	6.02268e-12
Q14696	23184	MESD	ENSG00000117899	-1.32784	2.7968e-07	-0.813325	0.00251755	-0.710117	0.00429917	0.617723	0.0107755	0.103208	0.748214	-0.514515	0.0508836
Q9UH62	51566	ARMCX3	ENSG00000102401	0.26611	0.54235	-1.24026	0.00129646	-1.52163	1.34007e-05	-1.78774	1.15345e-07	-0.281377	0.4973	1.50637	5.56954e-05
Q07075	2028	ENPEP	ENSG00000138792	-1.253	0.00474715	-0.0408997	0.933956	-0.395835	0.365645	0.85717	0.0374838	-0.354935	0.460915	-1.2121	0.00526572
Q9NWS8	55005	RMND1	ENSG00000155906	0.0982571	0.855166	0.0427642	0.9321	2.05993	6.8386e-07	1.96167	2.86232e-07	2.01717	8.29484e-07	0.0554929	0.912656
Q96T60	11284	PNKP	ENSG00000039650	0.741641	0.059661	-0.614798	0.116967	-0.325481	0.38055	-1.06712	0.00142601	0.289317	0.493129	1.35644	0.000238292
Q13620	8450	CUL4B	ENSG00000158290	-0.165451	0.538677	1.7385	1.24916e-12	2.30151	6.30995e-22	2.46696	1.35548e-28	0.563004	0.0180175	-1.90395	9.96633e-17
Q9UPY3	23405	DICER1	ENSG00000100697	-3.84799	2.12702e-07	-2.17537	0.00318879	-2.74173	3.75258e-05	1.10627	0.0991181	-0.566353	0.455731	-1.67262	0.0175801
O75140	9681	DEPDC5	ENSG00000100150	-0.813232	0.0137679	-1.97696	2.73777e-09	-0.254324	0.437152	0.558908	0.0660355	1.72264	6.94211e-08	1.16373	0.000292446
Q9P0I2	55831	EMC3	ENSG00000125037	-0.718584	4.68801e-05	0.284025	0.136376	-0.372047	0.0305778	0.346537	0.03622	-0.656072	0.000106843	-1.00261	4.78662e-09
A6NDB9	342979	PALM3	ENSG00000187867; ENSG00000288318	-2.07452	3.14309e-05	-3.12771	3.20289e-09	-3.12077	3.67179e-11	-1.04625	0.0206408	0.00694045	0.998435	1.05319	0.0367163
Q96CT7	115098	CCDC124	ENSG00000007080	-0.209579	0.355938	0.196083	0.390861	0.0615117	0.785321	0.271091	0.165988	-0.134571	0.562993	-0.405662	0.0495064
Q9C004	81848	SPRY4	ENSG00000187678	-0.242564	0.628633	3.83216	7.24508e-15	3.80449	1.77493e-15	4.04705	6.82205e-20	-0.0276663	0.954228	-4.07472	5.19264e-19
Q13242	8683	SRSF9	ENSG00000111786	-0.589367	0.034149	0.303795	0.305584	0.407053	0.135461	0.996419	5.48399e-05	0.103258	0.755589	-0.893162	0.000716363
P56962	55014	STX17	ENSG00000136874	-1.15039	0.124096	3.07045	0.00011113	3.57272	5.69351e-06	4.72312	4.60586e-10	0.502276	0.548808	-4.22084	3.18647e-08
Q7L1I2	9899	SV2B	ENSG00000185518	-1.07434	0.108918	1.37179	0.0468355	-0.804384	0.19637	0.269954	0.68665	-2.17617	0.000451234	-2.44613	0.00014845
P20160	566	AZU1	ENSG00000172232; ENSG00000278624	1.4564	0.0255654	-2.03323	0.00140345	-2.03527	0.000378028	-3.49166	1.32047e-09	-0.00204192	0.989765	3.48962	8.33208e-08
O75503	1203	CLN5	ENSG00000102805	-1.44223	0.0204017	-2.38525	0.000180729	-2.14689	0.000167595	-0.704652	0.216137	0.238368	0.752767	0.94302	0.134267
Q96MG8	115294	PCMTD1	ENSG00000168300	-1.76886	6.59198e-06	-1.47018	0.000277097	-1.30238	0.000417722	0.466487	0.217755	0.167805	0.72677	-0.298682	0.482923
Q96S86	145864	HAPLN3	ENSG00000140511	0.929941	0.094752	2.23539	5.40009e-05	0.85314	0.105851	-0.0768014	0.881855	-1.38225	0.00578023	-1.30545	0.0111266
P69892	3048	HBG2	ENSG00000196565	0.493833	0.520016	4.67018	1.8525e-09	3.4105	1.83471e-06	2.91666	5.34816e-06	-1.25968	0.0542265	-4.17635	2.16599e-09
Q96PE1	25960	ADGRA2	ENSG00000020181	-3.38967	4.16891e-07	-3.09693	7.16045e-06	-2.93042	1.72068e-06	0.45925	0.476314	0.166511	0.842185	-0.292738	0.680756
Q12841	11167	FSTL1	ENSG00000163430	-0.124252	0.85547	-0.0636649	0.919705	-1.23841	0.0207276	-1.11416	0.0309923	-1.17475	0.0354964	-0.0605872	0.92803
P49247	22934	RPIA	ENSG00000153574	0.656947	0.123509	0.576578	0.178682	0.157931	0.719334	-0.499016	0.180561	-0.418647	0.324473	0.0803693	0.864779
P54922	141	ADPRH	ENSG00000144843	-0.892625	0.200508	0.303563	0.694603	1.34683	0.0466978	2.23946	0.000379235	1.04327	0.139759	-1.19619	0.0723285
Q9UHG3	51449	PCYOX1	ENSG00000116005	-0.651887	0.000167368	0.902491	3.7104e-07	0.691619	3.9246e-05	1.34351	1.75813e-17	-0.210872	0.256056	-1.55438	1.21686e-20
Q9H3R2	56667	MUC13	ENSG00000173702	1.93546	0.000775356	3.36409	2.7681e-08	2.40052	2.07158e-05	0.465058	0.384412	-0.963567	0.0779123	-1.42862	0.00817219
Q9BRF8	55313	CPPED1	ENSG00000103381	-0.0942029	0.815895	-2.00893	5.04735e-09	-1.67014	7.85212e-08	-1.57593	1.47312e-07	0.33879	0.362786	1.91472	1.03539e-08
P34913	2053	EPHX2	ENSG00000120915	-2.84987	5.44601e-24	-0.88193	0.00219163	-2.2086	2.19416e-17	0.641269	0.0134899	-1.32667	4.37162e-07	-1.96794	7.01772e-13
P01298-2		PPY		-1.22688	0.110019	4.95513	2.12315e-08	-3.54043	6.51276e-07	-2.31355	0.000608093	-8.49557	9.3299e-23	-6.18201	4.28013e-13
Q86VD7	284439	SLC25A42	ENSG00000181035	-0.429472	0.243752	0.587834	0.108066	-0.137878	0.696467	0.291594	0.385473	-0.725711	0.0326086	-1.01731	0.00251052
Q0VAF6	342898	SYCN	ENSG00000179751	-8.8737	1.19033e-15	-3.87481	4.75275e-05	-3.35168	5.24395e-05	5.52202	5.61456e-09	0.523128	0.611635	-4.99889	1.41909e-07
Q8N0U8	154807	VKORC1L1	ENSG00000196715	-0.525779	0.0545561	-0.318706	0.262761	-1.36178	2.53564e-08	-0.836005	0.000418399	-1.04308	2.83015e-05	-0.207073	0.468184
Q9BVV7	29090	TIMM21	ENSG00000075336	-0.0458646	0.939564	1.10023	0.0387407	2.99663	1.61639e-08	3.0425	4.71592e-10	1.8964	0.000188318	-1.14609	0.0215337
P35637	2521	FUS	ENSG00000089280	0.144461	0.553754	0.70329	0.00118788	0.30618	0.147673	0.161719	0.435144	-0.397111	0.0615266	-0.558829	0.00698921
O95057	148252	DIRAS1	ENSG00000176490	-2.60085	7.2659e-18	-2.17378	2.58211e-12	-2.50724	5.68916e-19	0.0936033	0.7668	-0.333468	0.303147	-0.427072	0.168491
Q9Y6A1	10585	POMT1	ENSG00000130714	0.815897	0.036703	1.46785	0.00014597	2.14233	1.23787e-08	1.32643	0.000104339	0.674474	0.0801588	-0.651954	0.0810527
P42229	6776	STAT5A	ENSG00000126561	2.40134	1.31291e-07	-0.657316	0.149885	1.43685	0.000855759	-0.964485	0.0136087	2.09417	1.31544e-06	3.05865	8.78074e-12
Q8TB61	347734	SLC35B2	ENSG00000157593	-1.08654	0.00629652	-1.09425	0.00705454	-0.33465	0.394655	0.751891	0.0411698	0.759605	0.0627314	0.00771369	0.991077
O43251-8		RBFOX2		0.69	0.0478153	2.43343	4.3775e-12	3.76278	1.36254e-25	3.07278	8.83756e-22	1.32936	4.64836e-05	-1.74342	6.23903e-08
Q14766	4052	LTBP1	ENSG00000049323	3.4892	1.60249e-09	2.02282	0.000269684	2.99963	6.04189e-08	-0.489568	0.324033	0.976819	0.0736363	1.46639	0.00539531
Q99733	4676	NAP1L4	ENSG00000205531; ENSG00000273562	0.87411	6.56268e-07	1.00296	1.96274e-08	2.43986	7.56639e-43	1.56575	9.1435e-23	1.4369	7.87827e-18	-0.128848	0.498812
O00400	9197	SLC33A1	ENSG00000169359	-2.93042	9.51002e-08	-2.31003	3.8567e-05	-1.4725	0.00359942	1.45792	0.00382519	0.837528	0.143911	-0.620388	0.267759
P00414	4514	MT-CO3	ENSG00000198938	-1.14457	2.94265e-05	-3.93268	3.44661e-39	-3.60401	4.93786e-42	-2.45945	7.83682e-23	0.32867	0.275188	2.78812	5.80439e-23
P11021	3309	HSPA5	ENSG00000044574	-2.03737	6.17573e-19	-1.27379	6.63614e-08	-1.9919	2.0885e-20	0.045471	0.854126	-0.718107	0.00133506	-0.763578	0.00078988
Q9NUQ2	55326	AGPAT5	ENSG00000155189; ENSG00000284980	0.148224	0.724077	2.31156	2.42507e-10	4.34793	2.20622e-29	4.19971	5.56052e-33	2.03637	2.6135e-09	-2.16334	1.58571e-10
Q15436	10484	SEC23A	ENSG00000100934	0.841246	3.53652e-08	0.208615	0.205349	0.774339	1.332e-07	-0.0669069	0.665696	0.565724	0.000132641	0.632631	2.10774e-05
Q5T0N5	54874	FNBP1L	ENSG00000137942	-0.0813191	0.925842	4.86094	8.55188e-08	2.54122	0.00154157	2.62254	0.000369588	-2.31972	0.00165386	-4.94226	3.02705e-09
Q6ZS17	79567	RIPOR1	ENSG00000039523	-3.48228	2.1169e-05	-4.33617	7.90522e-07	-4.88612	6.41626e-10	-1.40384	0.0505019	-0.549954	0.518974	0.853888	0.306758
P82979	84324	SARNP	ENSG00000205323	1.03358	1.01745e-05	1.02689	1.53547e-05	1.17423	1.93006e-07	0.140653	0.545189	0.147348	0.582233	0.00669475	0.984866
Q96AZ6	3669	ISG20	ENSG00000172183	-1.94596	0.0104538	-4.59902	4.5457e-08	-3.59819	5.36636e-07	-1.65222	0.0147335	1.00083	0.217168	2.65306	0.000603561
P22695	7385	UQCRC2	ENSG00000140740	-0.893619	1.34566e-05	-0.866222	3.96687e-05	-0.673125	0.000587849	0.220494	0.27102	0.193097	0.405619	-0.0273969	0.912025
Q6YP21	56267	KYAT3	ENSG00000137944	-1.09397	0.000572988	-0.141759	0.69722	0.558692	0.0802206	1.65266	1.87901e-08	0.700451	0.0304849	-0.952206	0.00228091
P54725	5886	RAD23A	ENSG00000179262	0.390314	0.155216	0.957448	0.000281321	0.153716	0.572915	-0.236598	0.335231	-0.803732	0.00103164	-0.567134	0.0259137
Q99805	9375	TM9SF2	ENSG00000125304	-1.33437	8.25984e-11	-1.65914	5.59334e-15	-2.11116	1.1287e-27	-0.776796	3.42879e-05	-0.452023	0.0303859	0.324773	0.132289
Q96QF0	117177	RAB3IP	ENSG00000127328	-1.03972	0.00694755	-0.0614128	0.889044	-0.100547	0.795469	0.939171	0.00783069	-0.0391341	0.92715	-0.978305	0.00943039
Q9H993	79624	ARMT1	ENSG00000146476	-0.175142	0.570648	0.820463	0.0033951	1.41338	1.03311e-07	1.58852	1.48854e-10	0.592914	0.0303859	-0.995605	0.00014693
O75683	6838	SURF6	ENSG00000148296; ENSG00000281309	4.30299	2.92089e-08	-0.0950738	0.899629	-0.0598318	0.918494	-4.36282	2.61477e-11	0.0352421	0.974898	4.39806	3.57924e-09
Q12905	3608	ILF2	ENSG00000143621	0.14123	0.378916	0.763598	1.5681e-07	0.886019	1.19754e-10	0.744789	7.62804e-09	0.122421	0.446352	-0.622368	6.76593e-06
Q9BXB5	114884	OSBPL10	ENSG00000144645	1.58081	3.2141e-08	1.52384	1.41737e-07	1.62982	4.05143e-09	0.0490058	0.869872	0.105983	0.757319	0.0569772	0.863977
Q16643	1627	DBN1	ENSG00000113758	2.12199	2.4744e-17	1.79953	9.66371e-13	2.32229	3.8977e-21	0.200305	0.400322	0.522768	0.034114	0.322463	0.201734
Q9H1H9	63971	KIF13A	ENSG00000137177	0.841307	0.0968068	1.00537	0.0453047	0.00498754	0.99592	-0.836319	0.0538831	-1.00038	0.0319894	-0.16406	0.75813
Q96RL7	23230	VPS13A	ENSG00000197969	1.70329	1.46239e-07	0.832279	0.0115629	1.86949	3.10938e-09	0.166201	0.603	1.03721	0.000897011	0.871011	0.00552748
P84095	391	RHOG	ENSG00000177105	1.39635	6.9554e-11	0.195189	0.408033	0.487191	0.0195596	-0.909162	1.40169e-06	0.292002	0.195601	1.20116	6.35697e-09
Q16787	3909	LAMA3	ENSG00000053747	3.25146	1.93782e-13	-0.170446	0.71415	-0.645436	0.0999212	-3.89689	6.24848e-24	-0.47499	0.268866	3.4219	1.2936e-15
Q6ICL3	128989	TANGO2	ENSG00000183597	0.984927	0.00921347	0.452515	0.251596	-0.693093	0.0467364	-1.67802	2.50928e-07	-1.14561	0.000977487	0.532411	0.155998
Q12846	6810	STX4	ENSG00000103496	-1.5261	3.30794e-05	-0.698074	0.0719477	0.880687	0.0167845	2.40679	6.36673e-12	1.57876	1.67439e-05	-0.82803	0.0244278
Q9BX70	55643	BTBD2	ENSG00000133243	0.954811	0.0144051	-1.8378	1.56071e-06	-1.72766	6.29552e-07	-2.68248	3.65259e-15	0.11013	0.812349	2.79261	3.47061e-13
Q9H6S3	64787	EPS8L2	ENSG00000177106	1.31899	0.00407157	-1.48378	0.00104212	-3.56126	3.36555e-17	-4.88025	4.20557e-29	-2.07748	5.60206e-07	2.80277	6.42132e-10
Q7Z7A4	54899	PXK	ENSG00000168297	0.884683	0.300499	2.75062	0.000983512	4.63265	1.28248e-07	3.74797	1.05392e-06	1.88203	0.0183498	-1.86594	0.0143674
P61803	1603	DAD1	ENSG00000129562	-3.12727	9.1638e-30	-2.03645	2.78398e-13	-2.53603	1.75263e-23	0.591243	0.0192264	-0.499581	0.0698357	-1.09082	3.84612e-05
P08236	2990	GUSB	ENSG00000169919	1.11956	0.000294153	0.848156	0.0069979	1.81933	1.53714e-09	0.699771	0.0120597	0.971173	0.00114392	0.271402	0.403433
Q15843	4738	NEDD8	ENSG00000129559; ENSG00000285246	0.196429	0.390737	0.40082	0.0624481	0.78751	6.71053e-05	0.591081	0.00148873	0.386691	0.0646767	-0.20439	0.343065
Q96P63	89777	SERPINB12	ENSG00000166634	3.90578	2.10747e-07	-0.835722	0.23822	-0.654931	0.311045	-4.56071	2.57377e-12	0.180791	0.831843	4.7415	2.16562e-10
O95786	23586	DDX58	ENSG00000107201	0.486465	0.315689	-0.347901	0.469402	-0.843031	0.0422611	-1.3295	0.000667333	-0.49513	0.282007	0.834366	0.0586626
Q8N5M9	84522	JAGN1	ENSG00000171135	-1.69807	0.000330131	-2.32695	2.08465e-06	-1.03688	0.0205073	0.66119	0.140922	1.29007	0.00700119	0.628883	0.200636
Q8IV50	256586	LYSMD2	ENSG00000140280	0.232429	0.612052	1.72473	2.01714e-05	0.20229	0.629765	-0.0301392	0.938598	-1.52244	3.05058e-05	-1.4923	7.70327e-05
Q9BYN8	64949	MRPS26	ENSG00000125901	0.678369	0.12764	1.73102	6.84977e-05	1.8031	1.5218e-05	1.12473	0.00338497	0.0720868	0.894684	-1.05265	0.0101863
Q13322	2887	GRB10	ENSG00000106070	0.894127	0.285656	-2.47604	0.00168787	-0.596963	0.413948	-1.49109	0.0288872	1.87908	0.0165047	3.37017	2.32384e-05
O14683	9537	TP53I11	ENSG00000175274	3.56065	5.54383e-09	-0.243141	0.696181	-0.665136	0.212436	-4.22579	1.82185e-15	-0.421995	0.480441	3.8038	1.27797e-10
P48449	4047	LSS	ENSG00000160285	-0.153665	0.55136	1.18615	3.16032e-07	1.55671	2.50512e-12	1.71037	1.75088e-16	0.370563	0.11681	-1.33981	7.91811e-10
Q9ULC3	51715	RAB23	ENSG00000112210	2.90646	4.72601e-11	2.20412	4.2568e-07	0.633745	0.128452	-2.27271	1.02585e-09	-1.57037	5.58239e-05	0.702343	0.094713
P27986	5295	PIK3R1	ENSG00000145675	1.09711	0.000815894	1.12647	0.000660946	1.42466	6.23883e-06	0.327546	0.287784	0.298192	0.403145	-0.0293546	0.939927
Q6ZMP0	79875	THSD4	ENSG00000187720	0.855912	0.236722	2.06409	0.00329111	3.53771	7.27017e-07	2.6818	2.14563e-05	1.47362	0.0304366	-1.20818	0.0663397
Q9H9A6	55631	LRRC40	ENSG00000066557	-1.04584	0.00878663	0.437236	0.312736	-0.462211	0.232502	0.583631	0.118045	-0.899447	0.0202106	-1.48308	0.000120628
Q96F07-2		CYFIP2		-0.300696	0.484506	1.47062	0.000254683	1.8538	1.70558e-06	2.1545	2.57093e-09	0.383182	0.371706	-1.77132	2.60293e-06
Q8IX12	55749	CCAR1	ENSG00000060339	-0.148632	0.451535	0.571144	0.00164844	0.451546	0.00872473	0.600179	0.000171373	-0.119598	0.547846	-0.719777	2.36504e-05
Q9BVK6	54732	TMED9	ENSG00000184840	-1.78241	2.79178e-10	-1.63707	2.0193e-08	-3.16757	1.51703e-31	-1.38516	6.10007e-08	-1.5305	9.87805e-09	-0.145343	0.646483
Q15628	8717	TRADD	ENSG00000102871	1.34039	0.00248875	-1.67437	0.000126182	0.469105	0.284658	-0.87129	0.0247104	2.14348	5.4121e-07	3.01477	9.07189e-12
P00352	216	ALDH1A1	ENSG00000165092	-2.14925	1.26485e-09	-0.231981	0.562109	-0.690131	0.0435312	1.45912	8.8117e-06	-0.45815	0.219508	-1.91727	3.77601e-08
Q8WXA9-2		SREK1		1.04575	0.038383	1.00808	0.046277	0.184233	0.728492	-0.861518	0.048341	-0.823844	0.0860642	0.0376746	0.953837
O60841	9669	EIF5B	ENSG00000158417	-1.20816	8.59317e-09	-0.766471	0.00044024	-0.912458	4.73535e-06	0.295697	0.145261	-0.145987	0.545502	-0.441684	0.0392437
Q92835	3635	INPP5D	ENSG00000168918; ENSG00000281614	0.280149	0.71837	-0.0201698	0.974407	0.504442	0.452551	0.224294	0.734469	0.524612	0.46531	0.300318	0.672996
P57735	57111	RAB25	ENSG00000132698	-0.898785	0.0291748	-1.73623	2.61601e-05	-3.29017	8.67596e-18	-2.39138	6.04433e-11	-1.55394	4.64836e-05	0.837443	0.0398347
Q9P013	51503	CWC15	ENSG00000150316	1.08389	0.0446771	2.49862	4.69893e-06	2.33687	7.87219e-06	1.25298	0.00813987	-0.161747	0.781771	-1.41473	0.00481433
P08962	967	CD63	ENSG00000135404	-0.634963	0.0206567	0.321145	0.271953	0.188276	0.506202	0.823239	0.000799461	-0.132869	0.666425	-0.956108	0.000251947
Q9Y5Y5	9409	PEX16	ENSG00000121680	0.717147	0.0718169	1.18539	0.00248395	1.40131	0.000171776	0.684166	0.0513274	0.215926	0.62355	-0.46824	0.227558
P11274	613	BCR	ENSG00000186716	-1.28392	3.23479e-06	-0.638115	0.0280139	-0.803224	0.00230353	0.4807	0.0660228	-0.165109	0.602953	-0.645809	0.0199582
O00194	5874	RAB27B	ENSG00000041353	0.715369	0.130977	-4.78517	8.26816e-22	-2.21922	6.51286e-08	-2.93458	4.773e-13	2.56595	1.00977e-08	5.50054	3.84114e-27
Q9H3M7	10628	TXNIP	ENSG00000265972	-1.32019	0.0520427	-0.318587	0.668069	-1.28002	0.0408211	0.0401757	0.960681	-0.961428	0.15288	-1.0016	0.135333
Q70J99	201294	UNC13D	ENSG00000092929	-0.104215	0.90328	-2.13159	0.00507848	-3.48774	5.90851e-07	-3.38353	6.97069e-07	-1.35615	0.0608063	2.02737	0.00654987
O95639	10898	CPSF4	ENSG00000160917	1.87586	0.000226339	1.92603	0.000171572	0.20617	0.700021	-1.66969	0.00012908	-1.71986	0.000195216	-0.0501685	0.930882
Q13596	6642	SNX1	ENSG00000028528	1.25787	1.87722e-06	1.75632	7.33616e-11	2.05414	3.19814e-15	0.79627	0.00080064	0.29782	0.293656	-0.498449	0.055934
Q8N9R8	286205	SCAI	ENSG00000173611	-0.45949	0.6015	-3.10757	0.00021193	-2.85841	0.00011691	-2.39892	0.00082282	0.249156	0.801222	2.64808	0.00117793
P42167	7112	TMPO	ENSG00000120802	-0.278597	0.201832	-0.800925	0.000109519	0.388366	0.0552624	0.666962	0.000329111	1.18929	1.29894e-09	0.522328	0.0100994
Q9H254	57731	SPTBN4	ENSG00000160460	-0.304816	0.716152	1.52426	0.0529074	3.20149	4.87326e-05	3.5063	1.54644e-06	1.67723	0.0284788	-1.82907	0.0123855
Q13573	22938	SNW1	ENSG00000100603	0.79801	0.000346305	2.02852	6.66407e-19	1.48787	4.54523e-12	0.689863	0.000555739	-0.540648	0.0118459	-1.23051	5.75842e-09
Q9Y2T1	8313	AXIN2	ENSG00000168646	0.92949	0.0321	-0.498877	0.258882	1.48789	0.000296025	0.558398	0.154005	1.98677	1.41131e-06	1.42837	0.000500099
O00193	10944	SMAP	ENSG00000110696	0.937578	0.00410373	1.67244	3.77802e-07	1.93734	1.04356e-09	0.999766	0.0005706	0.264904	0.458219	-0.734862	0.0193013
Q9NUQ3	55787	TXLNG	ENSG00000086712	-0.269729	0.456336	1.24883	0.0002092	-0.880131	0.00406519	-0.610401	0.0403185	-2.12896	1.91688e-12	-1.51856	1.51035e-06
P11717	3482	IGF2R	ENSG00000197081	-0.774273	0.000236884	0.0577841	0.819049	3.00239	5.17709e-42	3.77666	3.54737e-72	2.94461	4.54369e-44	-0.832057	5.02946e-05
P60900	5687	PSMA6	ENSG00000100902	-0.109599	0.489796	0.332297	0.0233805	0.288011	0.0373653	0.397611	0.00187034	-0.0442861	0.791417	-0.441897	0.00126932
Q16222	6675	UAP1	ENSG00000117143	-1.88318	8.27037e-08	-2.3353	1.82622e-10	-2.79034	4.87708e-17	-0.907155	0.00462349	-0.455031	0.220232	0.452123	0.221361
Q92945	8570	KHSRP	ENSG00000088247	0.315584	0.0484814	0.368611	0.020686	-0.143221	0.353369	-0.458804	0.000839576	-0.511832	0.000463647	-0.0530276	0.760977
Q9UBG0	9902	MRC2	ENSG00000011028	2.52435	7.10869e-08	0.980327	0.0357777	0.313688	0.503562	-2.21066	3.10671e-08	-0.666638	0.139759	1.54402	0.000465219
O95674	8760	CDS2	ENSG00000101290	0.30561	0.187374	1.72159	8.1782e-15	2.54751	2.90805e-31	2.2419	3.36708e-29	0.825924	7.77327e-05	-1.41598	7.66356e-12
P49815	7249	TSC2	ENSG00000103197	0.811339	0.013074	0.722299	0.0288261	0.408886	0.20072	-0.402452	0.172814	-0.313412	0.356965	0.0890401	0.807365
P04406	2597	GAPDH	ENSG00000111640	1.36656	1.14026e-19	0.607161	7.89415e-05	0.5508	0.000148995	-0.815765	9.25526e-10	-0.0563601	0.753338	0.759404	1.96554e-07
O75410	6867	TACC1	ENSG00000147526	-0.097299	0.869285	5.02318	7.13444e-18	5.22038	1.12219e-19	5.31768	6.47551e-24	0.197199	0.744048	-5.12048	1.25021e-21
O00425	10643	IGF2BP3	ENSG00000136231	-0.328127	0.687575	-3.41219	9.66433e-06	-3.58782	1.86568e-07	-3.2597	1.03249e-06	-0.175635	0.827907	3.08406	4.09433e-05
P09488	2944	GSTM1	ENSG00000134184	-0.0797526	0.907508	-0.463884	0.461607	-0.146334	0.795619	-0.0665815	0.905075	0.31755	0.637931	0.384131	0.541474
O75828	874	CBR3	ENSG00000159231	0.220809	0.684445	0.0561593	0.918893	-0.776977	0.0712403	-0.997786	0.0143257	-0.833136	0.0638293	0.164649	0.750299
Q16623	6804	STX1A	ENSG00000106089	-1.38451	0.038627	3.27279	6.41998e-06	1.22131	0.0673883	2.60582	3.31216e-05	-2.05148	0.00108953	-4.6573	3.93078e-11
P63279	7329	UBE2I	ENSG00000103275	1.05487	4.99351e-07	0.0516799	0.835624	0.287638	0.170799	-0.767231	3.6542e-05	0.235958	0.299248	1.00319	7.90387e-07
Q9BZZ5-2		API5		0.217532	0.586815	0.448069	0.22558	-0.413503	0.217618	-0.631035	0.043777	-0.861572	0.00943942	-0.230537	0.533179
P09493-4		TPM1		3.0493	3.19274e-13	0.15175	0.741054	-2.68369	1.57081e-13	-5.73299	3.25051e-47	-2.83544	1.03171e-14	2.89755	4.70968e-13
P05187	250	ALPP	ENSG00000163283	2.8826	0.000155609	-1.01249	0.170707	-0.300199	0.665419	-3.1828	9.44063e-07	0.712296	0.361651	3.8951	2.57233e-07
Q8IVS8	132158	GLYCTK	ENSG00000168237	-0.688927	0.158897	0.249102	0.644417	-0.662122	0.141299	0.0268052	0.96118	-0.911224	0.0490014	-0.938029	0.0436991
Q9BV79	51102	MECR	ENSG00000116353	-0.419099	0.329791	0.337964	0.443397	0.717232	0.0705086	1.13633	0.00181547	0.379269	0.389164	-0.757062	0.0555423
Q9Y3E7	100526767; 51652	CHMP3	ENSG00000115561	0.857546	0.00171438	-0.94425	0.000518096	-1.01043	4.86999e-05	-1.86797	4.64554e-15	-0.0661786	0.8351	1.8018	9.18561e-12
P61981	7532	YWHAG	ENSG00000170027	0.358014	0.0137945	0.60614	2.448e-05	0.258458	0.0639125	-0.0995562	0.472427	-0.347682	0.0120431	-0.248126	0.0814968
Q8NCG7	221955	DAGLB	ENSG00000164535	-0.830041	0.11885	-0.828672	0.123762	-0.416479	0.410616	0.413563	0.409884	0.412193	0.477679	-0.00136932	0.995152
O14921	6003	RGS13	ENSG00000127074	-1.70859	0.00302675	-1.07412	0.0727055	-0.202408	0.724307	1.50618	0.00486849	0.87171	0.152066	-0.63447	0.285626
Q7L2J0	56257	MEPCE	ENSG00000146834	0.568931	0.233464	3.20408	2.16904e-11	1.79514	4.21604e-05	1.22621	0.00236964	-1.40894	0.000706874	-2.63515	1.28512e-09
P80723	10409	BASP1	ENSG00000176788	2.417	3.60647e-07	1.62147	0.000585714	0.325883	0.493933	-2.09111	2.46384e-07	-1.29559	0.00265334	0.795525	0.0822928
O14880	4259	MGST3	ENSG00000143198	0.595433	0.0288984	0.641452	0.0187187	1.85755	8.53788e-13	1.26212	1.15586e-07	1.2161	1.63996e-06	-0.0460191	0.880593
P26639	6897	TARS1	ENSG00000113407	-1.81121	1.01195e-17	-1.81673	1.03573e-16	-1.66753	4.89704e-17	0.143681	0.505457	0.149201	0.547846	0.00552046	0.986706
O43823	10270	AKAP8	ENSG00000105127	0.882728	0.0212888	2.08332	6.58245e-08	0.935284	0.0101182	0.0525561	0.894825	-1.14803	0.00103721	-1.20059	0.000797004
Q5T447	79654	HECTD3	ENSG00000126107	-0.913043	0.00375804	0.174972	0.629203	0.0834951	0.810093	0.996538	0.000521438	-0.0914767	0.803258	-1.08801	0.000370012
Q8NFQ8	163590	TOR1AIP2	ENSG00000169905	0.636478	0.0170253	0.979237	0.000213911	1.5516	8.70889e-10	0.915119	9.20376e-05	0.57236	0.0276485	-0.342759	0.194556
Q9Y4P1	23192	ATG4B	ENSG00000168397	1.00413	0.00426243	2.5119	3.98465e-12	3.08112	7.30639e-18	2.07699	6.09465e-11	0.569219	0.109441	-1.50777	5.13268e-06
Q5XPI4	63891	RNF123	ENSG00000164068	0.0498514	0.913943	1.46928	2.70008e-05	2.63369	3.67853e-14	2.58384	7.21761e-16	1.1644	0.000490309	-1.41943	1.50737e-05
P28289	7111	TMOD1	ENSG00000136842	0.215608	0.533464	1.52253	8.9651e-07	0.377153	0.214716	0.161545	0.593974	-1.14537	5.06113e-05	-1.30692	6.64393e-06
P80404	18	ABAT	ENSG00000183044	-5.41352	1.02049e-27	-2.29244	7.40645e-07	-3.41578	1.23956e-15	1.99773	1.79409e-06	-1.12334	0.00966285	-3.12108	5.45885e-12
P52815	6182	MRPL12	ENSG00000262814	0.132502	0.684821	0.135895	0.665612	0.609724	0.0231997	0.477222	0.0596911	0.47383	0.0929026	-0.00339287	0.991348
P78356	8396	PIP4K2B	ENSG00000276293; ENSG00000277292	0.212777	0.527151	2.01554	3.81005e-11	2.77865	3.16487e-20	2.56587	1.37327e-20	0.763108	0.00879466	-1.80276	1.9005e-10
Q96HY6	65992	DDRGK1	ENSG00000198171	-2.00252	3.79351e-23	-1.49397	6.8432e-13	-1.95598	6.2509e-25	0.046547	0.83049	-0.462005	0.0235468	-0.508552	0.0126955
A0A075B6K5		IGLV3-9	ENSG00000211670	-0.727396	0.359269	-2.75914	0.000384057	-3.48736	7.62672e-07	-2.75996	4.4406e-05	-0.728213	0.349683	2.03175	0.00699038
Q96D53	79934	COQ8B	ENSG00000123815	3.65177	3.13682e-06	2.36404	0.00172695	2.40961	0.000942091	-1.24216	0.0513841	0.0455733	0.968089	1.28774	0.0723045
P13987	966	CD59	ENSG00000085063	0.750213	0.00521073	1.05707	8.33307e-05	-0.366319	0.151873	-1.11653	1.50867e-06	-1.42339	4.12914e-09	-0.306858	0.259121
Q6PJT7	79882	ZC3H14	ENSG00000100722	-1.24602	2.82952e-05	-0.303117	0.356508	-0.28204	0.34809	0.963978	0.000460747	0.0210761	0.96025	-0.942902	0.00133675
O95983	53615	MBD3	ENSG00000071655	-0.825147	0.0781222	-1.40856	0.00247255	-0.652169	0.136139	0.172978	0.712576	0.756394	0.111577	0.583416	0.215872
Q27J81	64423	INF2	ENSG00000203485	2.38746	0.000146889	1.32876	0.0339153	0.766352	0.205847	-1.6211	0.00229429	-0.562404	0.371529	1.0587	0.0785527
O00165	10456	HAX1	ENSG00000143575	-0.559562	0.263311	0.111294	0.843508	1.15494	0.0135041	1.7145	7.855e-05	1.04364	0.028916	-0.670856	0.158142
Q9BX97	83483	PLVAP	ENSG00000130300	0.212349	0.577098	1.68915	6.06535e-07	1.31253	4.30216e-05	1.10018	0.000224609	-0.376624	0.2759	-1.4768	3.01121e-06
P23946	1215	CMA1	ENSG00000092009	0.0730717	0.925842	-1.02537	0.0739942	-2.65145	2.61064e-07	-2.72452	5.98373e-08	-1.62608	0.00198333	1.09844	0.0488848
Q15067-2		ACOX1		0.315192	0.403014	-1.72556	4.07009e-07	-1.69227	4.50734e-08	-2.00747	2.15113e-11	0.0332879	0.940649	2.04075	9.87548e-10
P45877	5480	PPIC	ENSG00000168938	-0.342029	0.448317	-3.14419	3.05327e-13	-2.10232	2.81059e-08	-1.76029	1.41203e-06	1.04188	0.0113543	2.80217	2.20277e-11
Q9NVJ2	55207	ARL8B	ENSG00000134108	0.553923	0.0396315	0.397486	0.148587	1.16158	3.72466e-06	0.607652	0.0102099	0.764089	0.00261168	0.156437	0.581997
Q6IQ22	201475	RAB12		-2.41415	9.32422e-14	-0.135217	0.717735	-0.23286	0.479453	2.18129	8.53836e-13	-0.0976433	0.797434	-2.27893	1.10434e-12
Q9UHI5	23428	SLC7A8	ENSG00000092068	4.16411	1.87539e-19	3.01504	1.09396e-11	4.32606	3.01509e-21	0.161955	0.701578	1.31102	0.00128609	1.14907	0.00478442
Q13546	8737	RIPK1	ENSG00000137275	0.492137	0.302725	0.774904	0.0904029	0.817876	0.0584359	0.325739	0.442152	0.0429722	0.941848	-0.282766	0.543074
Q8NEW0	148867	SLC30A7	ENSG00000162695	0.586924	0.151111	-0.46341	0.255507	-1.16895	0.00101605	-1.75588	2.48318e-07	-0.705542	0.0639688	1.05033	0.00560015
Q32MZ4	9208	LRRFIP1	ENSG00000124831	1.04464	0.0011674	1.12845	0.000505627	-0.331124	0.285922	-1.37576	8.35556e-07	-1.45958	6.2145e-07	-0.0838161	0.813707
Q8N9I9	196403	DTX3	ENSG00000178498	0.467062	0.148612	-0.747377	0.0163924	0.689939	0.0207276	0.222877	0.453871	1.43732	1.07138e-06	1.21444	4.30743e-05
Q92997	1857	DVL3	ENSG00000161202	-1.22187	0.00155585	-0.833745	0.0378318	-0.920173	0.0117094	0.301693	0.426784	-0.0864284	0.849178	-0.388121	0.338788
Q8NI27	57187	THOC2	ENSG00000125676	-0.396602	0.146609	0.84156	0.00166901	0.180918	0.507211	0.57752	0.0155796	-0.660643	0.00873004	-1.23816	7.35209e-07
Q6WCQ1-2		MPRIP		1.77264	0.0106563	3.5732	9.96549e-07	2.76907	5.31804e-05	0.996433	0.106711	-0.804124	0.233166	-1.80056	0.00533692
Q9H2M9	25782	RAB3GAP2	ENSG00000118873	0.770369	0.00024622	0.898182	2.31227e-05	0.604594	0.00276367	-0.165774	0.409847	-0.293588	0.174026	-0.127813	0.573562
Q01484	287	ANK2	ENSG00000145362	-2.5806	0.000287591	-0.354314	0.652176	-0.930815	0.16472	1.64979	0.0123557	-0.576502	0.442851	-2.22629	0.00142095
Q8NBJ4	51280	GOLM1	ENSG00000135052	1.46981	0.000172614	0.712775	0.076222	-1.48728	2.3934e-05	-2.9571	2.15629e-17	-2.20006	5.63296e-10	0.757036	0.0482826
Q15262-4		PTPRK		-2.8752	5.10693e-05	-2.65114	0.00028494	-4.66888	1.50223e-11	-1.79368	0.0043778	-2.01775	0.00255628	-0.224066	0.772984
Q9HCC0	64087	MCCC2	ENSG00000131844	-1.53469	1.05419e-08	-0.471603	0.100841	-0.2447	0.372151	1.28999	2.25379e-07	0.226903	0.460672	-1.06309	5.95567e-05
Q12805	2202	EFEMP1	ENSG00000115380	2.8954	1.07401e-09	1.73005	0.000194404	0.121443	0.806962	-2.77395	7.60376e-12	-1.60861	0.00012732	1.16534	0.00859481
Q9BYG3	84365	NIFK	ENSG00000155438	1.63834	0.0100897	-0.996492	0.114238	0.454382	0.476653	-1.18396	0.0301341	1.45087	0.0189838	2.63483	2.02597e-05
P16671	948	CD36	ENSG00000135218	-1.18515	0.0428858	-0.59086	0.338472	0.218505	0.732526	1.40365	0.00854966	0.809365	0.186135	-0.59429	0.318652
P60468	10952	SEC61B	ENSG00000106803	-2.2046	3.2277e-18	-2.44242	2.45874e-20	-2.77769	5.00082e-31	-0.573087	0.0141368	-0.335263	0.214258	0.237824	0.387747
Q96AY3	60681	FKBP10	ENSG00000141756	2.64142	6.46619e-15	0.655769	0.0531879	1.29042	4.53175e-05	-1.351	2.36134e-06	0.634651	0.0543798	1.98565	5.61436e-10
Q9HCN4	11321	GPN1	ENSG00000198522	-1.53571	4.42573e-05	-1.55074	6.09351e-05	-0.291334	0.443373	1.24438	0.000357982	1.25941	0.000837633	0.0150322	0.978734
O00566	10199	MPHOSPH10	ENSG00000124383	0.799323	0.0699936	-0.864532	0.0459362	-1.30024	0.000817972	-2.09957	2.10698e-08	-0.435712	0.325908	1.66386	5.98463e-05
P07358	732	C8B	ENSG00000021852	1.83677	0.00044868	0.962862	0.0697042	2.10839	3.3897e-05	0.271615	0.591461	1.14553	0.024974	0.873911	0.0860243
Q8IV08	23646	PLD3	ENSG00000105223	0.451341	0.317128	1.81871	1.87724e-05	1.02735	0.0109292	0.576011	0.133573	-0.791361	0.0498045	-1.36737	0.000559135
P07195	3945	LDHB	ENSG00000111716	-1.25067	9.40243e-06	-2.13488	2.94556e-13	-1.5193	9.02769e-09	-0.268629	0.326261	0.615582	0.0340688	0.884212	0.00176807
Q13158	8772	FADD	ENSG00000168040	1.59985	3.13145e-05	0.913109	0.0194324	1.97608	1.36697e-07	0.376237	0.295668	1.06297	0.00427189	0.686738	0.0693828
P48163	4199	ME1	ENSG00000065833	-0.101744	0.844333	0.764313	0.0912513	-0.933838	0.0206071	-0.832094	0.0319116	-1.69815	2.40025e-05	-0.866057	0.041326
Q3MHD2	124801	LSM12	ENSG00000161654	-0.345429	0.321544	0.962927	0.00373294	1.05693	0.000781646	1.40236	1.67936e-06	0.0940001	0.81224	-1.30836	2.4919e-05
P25788	5684	PSMA3	ENSG00000100567	-0.152717	0.438401	-0.0489089	0.814149	-0.15367	0.388883	-0.000953009	0.994293	-0.104761	0.602907	-0.103808	0.592717
Q9NP80	50640	PNPLA8	ENSG00000135241	0.681692	0.0934592	1.87692	2.67357e-06	1.97916	2.62835e-07	1.29746	0.000221145	0.102236	0.831133	-1.19523	0.00137392
Q86TG7-4		PEG10		0.61202	0.293977	1.62497	0.00335633	1.58975	0.00267932	0.977728	0.0469163	-0.0352204	0.95033	-1.01295	0.0536132
P60709	60	ACTB	ENSG00000075624	1.11662	1.14609e-11	0.491097	0.00383797	0.0738161	0.677777	-1.0428	7.18415e-13	-0.417281	0.00953476	0.625522	9.84922e-05
Q00839	3192	HNRNPU	ENSG00000153187	0.666924	0.000709038	0.886847	7.72518e-06	0.834519	8.62133e-06	0.167594	0.376078	-0.0523287	0.820736	-0.219923	0.278994
Q9NWB6	55082	ARGLU1	ENSG00000134884	0.102408	0.853107	4.15481	6.03658e-18	4.56989	1.25318e-21	4.46749	1.0246e-24	0.415083	0.376408	-4.0524	3.25597e-20
Q92908	2627	GATA6	ENSG00000141448	0.025196	0.962685	-0.650648	0.0807696	0.167971	0.664955	0.142775	0.697468	0.818619	0.0230554	0.675844	0.0603462
O00471	10640	EXOC5	ENSG00000070367	1.85161	1.25676e-07	0.17332	0.659417	0.828857	0.0137675	-1.02275	0.000786808	0.655538	0.0611528	1.67829	6.18598e-07
Q14657	8270	LAGE3	ENSG00000196976	-0.0524059	0.883879	0.290485	0.363087	0.947088	0.000838796	0.999494	0.000152394	0.656603	0.0246638	-0.342891	0.25369
Q6UXI9-4		NPNT		-0.212808	0.739287	1.98818	0.000649814	4.05011	3.2135e-11	4.26292	4.23289e-14	2.06193	0.000227575	-2.20099	5.227e-05
Q6ULP2	54812	AFTPH	ENSG00000119844	-2.99054	9.28643e-17	-0.377379	0.328902	-0.876313	0.0092985	2.11423	2.20456e-10	-0.498934	0.175898	-2.61316	1.47675e-13
Q8TBF2	127281	PRXL2B	ENSG00000157870	1.12614	0.000243387	1.21655	8.66549e-05	0.914059	0.00193348	-0.212083	0.468496	-0.302495	0.350918	-0.0904127	0.792288
Q13409-2		DYNC1I2		-0.0220391	0.930462	-0.00343272	0.986646	1.33859	4.08812e-12	1.36063	4.21082e-14	1.34202	1.54527e-12	-0.0186063	0.939689
P51688	6448	SGSH	ENSG00000181523	-0.705683	0.130801	0.374889	0.45358	2.32738	3.70251e-07	3.03307	2.76119e-12	1.9525	1.33415e-05	-1.08057	0.0145252
P49023	5829	PXN	ENSG00000089159	1.73078	3.0031e-11	1.09747	2.8857e-05	0.357766	0.164701	-1.37301	1.38578e-09	-0.739708	0.00258026	0.633303	0.0127813
Q5TZA2	9696	CROCC	ENSG00000058453	2.15774	3.22602e-06	1.65266	0.000361839	2.50354	3.95705e-08	0.345801	0.426395	0.850882	0.0631528	0.505081	0.278175
P78346	10556	RPP30	ENSG00000148688	7.26029	3.03456e-74	-0.273429	0.419437	-0.0454512	0.882501	-7.30574	2.90551e-105	0.227978	0.515921	7.53372	8.11661e-86
Q96LI5	246175	CNOT6L	ENSG00000138767	-1.23721	0.00436924	-0.951981	0.033893	-0.42092	0.323826	0.816292	0.0430392	0.531061	0.257378	-0.285231	0.541474
Q15042	22930	RAB3GAP1	ENSG00000115839	1.4997	2.5296e-12	1.65457	3.32532e-14	1.48701	7.39404e-13	-0.0126856	0.953916	-0.167558	0.475689	-0.154872	0.500093
Q9NQX4	55930	MYO5C	ENSG00000128833	-1.83001	2.53208e-06	-1.18878	0.00312044	-1.88949	2.02891e-07	-0.0594825	0.880698	-0.700711	0.0751464	-0.641229	0.105457
Q12965	4643	MYO1E	ENSG00000157483	2.27842	9.61284e-10	0.959691	0.0100248	-0.563413	0.102524	-2.84183	3.06231e-18	-1.5231	5.40094e-06	1.31873	0.00018706
Q9Y3X0	26093	CCDC9	ENSG00000105321	-1.55274	0.000572381	-0.221968	0.66415	-1.67494	6.48846e-05	-0.122192	0.786651	-1.45297	0.000735094	-1.33078	0.0026808
Q9NY59	55512	SMPD3	ENSG00000103056	0.401963	0.432659	1.88103	7.52758e-05	4.15368	1.39638e-16	3.75172	1.06172e-16	2.27265	6.05079e-07	-1.47907	0.000831782
O75955	10211	FLOT1	ENSG00000137312; ENSG00000206379; ENSG00000206480; ENSG00000230143; ENSG00000232280	1.61725	9.72602e-12	1.33695	2.5663e-08	1.55963	1.12694e-11	-0.0576162	0.809209	0.222685	0.391621	0.280301	0.252284
Q9HBR0	124565	SLC38A10	ENSG00000157637	3.06563	6.48795e-06	4.58506	3.1871e-10	2.58338	6.97351e-05	-0.482244	0.416391	-2.00168	0.000801694	-1.51944	0.0139865
Q96BM9	127829	ARL8A	ENSG00000143862	0.222772	0.601884	-0.325076	0.414065	-0.0917003	0.802584	-0.314472	0.365649	0.233376	0.578099	0.547848	0.141332
P07311	97	ACYP1	ENSG00000119640	-0.858258	0.000716558	0.267239	0.339642	0.771834	0.00192709	1.63009	2.93171e-12	0.504595	0.0526772	-1.1255	4.77819e-06
P27448	4140	MARK3	ENSG00000075413	-2.02342	3.22493e-08	0.369809	0.364804	0.334748	0.382832	2.35817	1.2657e-11	-0.035061	0.93287	-2.39323	4.99261e-11
P68104	1915	EEF1A1	ENSG00000156508	-1.0893	2.74782e-14	-1.38877	5.26243e-21	-1.54818	1.56655e-30	-0.45888	0.000530648	-0.159406	0.316998	0.299474	0.0436558
Q32MZ4-4		LRRFIP1		-1.36584	0.000818138	0.15046	0.755985	-1.50734	7.24325e-05	-0.141505	0.730587	-1.6578	1.68762e-05	-1.5163	0.000144981
P51809	6845	VAMP7	ENSG00000124333	2.14713	3.25095e-11	2.18765	2.69558e-11	2.39674	4.86075e-14	0.24961	0.414664	0.209089	0.561233	-0.0405203	0.912304
Q9NQG5	58490	RPRD1B	ENSG00000101413	1.25271	1.43341e-07	0.333623	0.18816	0.752891	0.00105088	-0.499817	0.0199138	0.419268	0.0851204	0.919085	6.8054e-05
P50747	3141	HLCS	ENSG00000159267	0.234756	0.583355	0.759927	0.0485337	-0.017757	0.956034	-0.252513	0.477312	-0.777684	0.030767	-0.525171	0.158459
Q8IWS0	84295	PHF6	ENSG00000156531	-0.945167	0.0439774	-1.02655	0.0306643	1.00253	0.0288123	1.9477	5.08754e-06	2.02908	1.01634e-05	0.0813835	0.883782
O95478	10412	NSA2	ENSG00000164346	1.18372	0.0033811	0.182525	0.686926	1.90704	1.14696e-06	0.723317	0.046826	1.72451	8.34202e-06	1.0012	0.0102241
Q9UGM6	10352	WARS2	ENSG00000116874	-0.30088	0.480557	0.613459	0.134568	2.06379	9.66315e-08	2.36467	6.0733e-11	1.45033	0.000136449	-0.914339	0.0158163
Q9BUI4	10623	POLR3C	ENSG00000186141	-0.0845275	0.903672	1.77882	0.00403625	3.06107	7.81422e-07	3.1456	3.55669e-08	1.28225	0.0332901	-1.86334	0.0012289
Q86VU5	118881	COMTD1	ENSG00000165644	-3.01295	3.29304e-14	-1.66397	3.36649e-05	-2.08118	1.11169e-08	0.931774	0.0102836	-0.417207	0.31908	-1.34898	0.00043309
Q16204	8030	CCDC6	ENSG00000108091	0.326954	0.369491	-0.710576	0.0354202	-1.12129	0.000216448	-1.44825	5.72244e-07	-0.410719	0.228647	1.03753	0.00126041
P33993	4176	MCM7	ENSG00000166508	-1.0673	0.152553	-3.25415	2.2104e-05	-3.96319	1.25541e-08	-2.89589	1.14621e-05	-0.709041	0.349834	2.18685	0.00288937
Q7Z3C6	79065	ATG9A	ENSG00000198925	-1.22477	0.200375	-3.78421	0.000153674	-3.26304	0.00017877	-2.03827	0.0143676	0.521169	0.631112	2.55944	0.00721923
O15111	1147	CHUK	ENSG00000213341	-1.33824	7.38331e-05	-0.966072	0.00571356	-0.923317	0.00395845	0.414927	0.201644	0.042755	0.922883	-0.372172	0.296279
P12814-3		ACTN1		1.9277	5.82212e-18	0.685226	0.0024057	0.324788	0.138756	-1.60291	1.3586e-16	-0.360438	0.107064	1.24247	5.7254e-09
Q8NAV1	84950	PRPF38A	ENSG00000134748	0.197795	0.693603	-0.270756	0.559108	-0.909229	0.0208422	-1.10702	0.00306341	-0.638474	0.131902	0.468551	0.283952
P01909	3117	HLA-DQA1	ENSG00000196735; ENSG00000206305; ENSG00000232062	0.519688	0.386222	1.2111	0.0317247	-0.00378743	0.982047	-0.523476	0.297062	-1.21489	0.0193912	-0.691416	0.204513
P55789	2671	GFER	ENSG00000127554	0.0591699	0.888161	0.545076	0.105384	0.270664	0.411558	0.211494	0.503149	-0.274413	0.427985	-0.485907	0.130939
Q9Y4R8	9894	TELO2	ENSG00000100726	-1.13103	0.005122	0.00904543	0.987535	0.762384	0.058465	1.89342	4.03639e-07	0.753339	0.0702094	-1.14008	0.00386704
Q9NX20	54948	MRPL16	ENSG00000166902	1.56489	0.00459791	0.732422	0.197343	1.66649	0.00170091	0.101596	0.857118	0.934068	0.0897926	0.832472	0.123139
Q03169	7127	TNFAIP2	ENSG00000185215	2.01228	0.000384961	0.11003	0.86596	0.802032	0.14299	-1.21025	0.012812	0.692002	0.234127	1.90225	0.000447145
Q8NFU3	100131187	TSTD1	ENSG00000215845	-1.95742	1.8631e-06	0.57449	0.197403	0.551487	0.190171	2.50891	1.61292e-10	-0.0230029	0.959071	-2.53191	6.42132e-10
O75306	4720	NDUFS2	ENSG00000158864	-1.17625	1.08084e-09	-0.542848	0.00755241	-0.912794	6.48963e-07	0.263452	0.159865	-0.369946	0.0637313	-0.633398	0.00101057
Q14571	3709	ITPR2	ENSG00000123104	0.315412	0.177419	-0.137803	0.574296	3.70305	5.57354e-56	3.38764	7.62243e-58	3.84086	6.07737e-65	0.453215	0.0380624
Q6GMV3	391356	PTRHD1	ENSG00000184924	-0.686793	0.00878663	-0.300761	0.282402	0.293558	0.266728	0.980351	3.18706e-05	0.594319	0.022945	-0.386032	0.144304
Q9BWD1	39	ACAT2	ENSG00000120437	0.214715	0.472232	0.363002	0.198831	1.87031	7.64953e-13	1.65559	6.3089e-12	1.50731	3.23418e-09	-0.148286	0.606164
Q9NW08	55703	POLR3B	ENSG00000013503	-3.21865	3.03778e-13	-5.50568	8.09966e-28	-5.78828	7.46969e-38	-2.56963	6.78695e-11	-0.282596	0.556966	2.28703	1.68242e-07
P26885	2286	FKBP2	ENSG00000173486	-2.7316	9.89023e-21	0.190341	0.568527	-0.644129	0.0211261	2.08747	1.97797e-14	-0.83447	0.00303837	-2.92194	1.59255e-23
P14902	3620	IDO1	ENSG00000131203	-1.18946	0.00181672	-1.01034	0.0100704	-1.74275	8.19284e-07	-0.55329	0.117719	-0.732412	0.0541275	-0.179122	0.670539
Q9UJ72	11199	ANXA10	ENSG00000109511	5.13894	2.32353e-09	1.12108	0.149341	0.387235	0.625987	-4.75171	2.15113e-11	-0.733843	0.332925	4.01786	2.87507e-07
Q9H0R4	84064	HDHD2	ENSG00000167220	-1.56321	3.96222e-08	0.264332	0.411484	-0.502279	0.0724235	1.06093	5.86597e-05	-0.766611	0.00616621	-1.82754	7.85915e-11
Q6VN20	57610	RANBP10	ENSG00000141084	2.14208	2.38742e-08	0.977789	0.0111447	2.23036	2.49999e-09	0.0882789	0.820665	1.25257	0.00062135	1.16429	0.00145435
Q9Y5X1	51429	SNX9	ENSG00000130340	0.482206	0.0325299	-1.14435	1.54595e-07	-0.588579	0.00406519	-1.07079	2.408e-08	0.555772	0.00990277	1.62656	1.76088e-14
Q00325-2		SLC25A3		-0.387023	0.0547228	-0.290603	0.160418	0.620545	0.00101605	1.00757	9.87979e-09	0.911147	1.08717e-06	-0.0964207	0.654362
P15259	5224	PGAM2	ENSG00000164708	1.30095	0.0250539	2.77543	3.06199e-06	0.722488	0.19927	-0.578457	0.261896	-2.05295	8.52503e-05	-1.47449	0.00651653
P67936	7171	TPM4	ENSG00000167460	2.45748	2.26636e-20	0.970053	0.000217766	0.435212	0.0876423	-2.02227	6.51751e-19	-0.534841	0.0345017	1.48743	2.79156e-09
P51693	333	APLP1	ENSG00000105290	0.339358	0.52342	0.726653	0.140371	-0.253737	0.584517	-0.593095	0.166058	-0.98039	0.0300513	-0.387295	0.428467
Q92626	7837	PXDN	ENSG00000130508	1.25114	0.0361865	0.566832	0.362237	-0.325176	0.563512	-1.57632	0.00187034	-0.892008	0.11681	0.68431	0.245066
P35232	5245	PHB1	ENSG00000167085	-0.691763	0.00129022	-0.932712	1.80421e-05	-0.211509	0.32649	0.480255	0.0153009	0.721203	0.000614502	0.240949	0.287886
O75489	4722	NDUFS3	ENSG00000213619; ENSG00000285387	-0.846635	0.000246257	-0.629111	0.00851636	-1.26194	4.09224e-09	-0.415308	0.0522638	-0.632832	0.00487056	-0.217524	0.378655
Q9UBF2	26958	COPG2	ENSG00000158623	0.136113	0.627534	0.561053	0.023551	1.06629	3.79147e-06	0.930179	1.522e-05	0.505239	0.0354964	-0.42494	0.0749754
Q9NPB8	56261	GPCPD1	ENSG00000125772	-1.55111	0.00113138	-3.98663	1.8958e-14	-3.66253	1.17553e-15	-2.11141	8.64252e-07	0.324099	0.555882	2.43551	4.8622e-07
Q8WWC4	79568	MAIP1	ENSG00000162972	-0.502672	0.148497	-0.305168	0.400438	-0.466811	0.147286	0.0358609	0.922644	-0.161643	0.668277	-0.197504	0.584866
Q14141	23157	SEPTIN6	ENSG00000125354	-0.63721	0.0871484	1.00234	0.00741405	0.477131	0.190655	1.11434	0.000721773	-0.525211	0.154581	-1.63955	2.69587e-06
P29692-2		EEF1D		-1.63384	4.66829e-17	-1.61741	9.44092e-16	-1.81288	4.71773e-23	-0.179044	0.352753	-0.195474	0.36964	-0.0164298	0.947599
Q08945	6749	SSRP1	ENSG00000149136	0.94485	3.87638e-06	1.27982	7.51524e-10	0.971467	7.97275e-07	0.0266172	0.902364	-0.308355	0.141778	-0.334972	0.104006
Q969H8	56005	MYDGF	ENSG00000074842	-1.59606	6.11329e-09	-0.601068	0.0387407	-1.6939	5.02557e-11	-0.0978383	0.730351	-1.09283	3.33072e-05	-0.994992	0.000248651
P19174-2		PLCG1		-1.57079	3.06444e-05	-0.28045	0.506019	1.8904	7.18933e-07	3.46119	2.34524e-20	2.17085	1.00901e-08	-1.29034	0.000501035
O60885	23476	BRD4	ENSG00000141867	0.52444	0.150268	0.397556	0.282335	0.0773634	0.83767	-0.447077	0.158928	-0.320192	0.384519	0.126885	0.744751
P09093	10136	CELA3A	ENSG00000142789	-6.4797	2.54876e-12	-2.77762	0.000963648	-3.52018	3.88001e-06	2.95952	0.000135763	-0.74256	0.377767	-3.70208	7.3935e-06
Q9GZZ9	79876	UBA5	ENSG00000081307	-3.13146	1.68583e-27	-3.9213	6.71329e-37	-3.66359	6.58363e-41	-0.532126	0.0419633	0.257706	0.419713	0.789832	0.00529245
Q8TCG2	55300	PI4K2B	ENSG00000038210	0.740776	0.0649713	-0.180093	0.67536	-0.361249	0.337006	-1.10203	0.00121691	-0.181156	0.674803	0.920869	0.0153719
O15355	5496	PPM1G	ENSG00000115241	0.118867	0.689769	0.334198	0.210775	0.386224	0.119811	0.267357	0.261442	0.0520263	0.869413	-0.215331	0.41664
Q96BI1	5002	SLC22A18	ENSG00000110628	0.635638	0.260554	-0.799769	0.139223	-0.988765	0.0422611	-1.6244	0.000423346	-0.188996	0.749391	1.43541	0.005302
Q58FF6		HSP90AB4P		0.391261	0.630779	0.400149	0.609961	-0.282604	0.676225	-0.673865	0.291557	-0.682753	0.343377	-0.00888763	0.989262
O00468-6		AGRN		-0.852604	0.00272512	-1.03439	0.000338456	-0.626326	0.0206853	0.226277	0.416063	0.408067	0.174736	0.181789	0.560817
Q9NY27	151987	PPP4R2	ENSG00000163605	-1.59595	7.85565e-07	0.629311	0.0696334	-0.352827	0.275849	1.24312	3.40891e-05	-0.982138	0.00174337	-2.22526	4.42739e-12
Q5QJ74	219899	TBCEL	ENSG00000154114	-2.22414	0.00379884	-4.03662	1.26849e-06	-3.48404	1.52362e-06	-1.2599	0.0680899	0.552584	0.527899	1.81248	0.0192846
Q9UQ90	6687	SPG7	ENSG00000197912	-2.01602	7.04738e-11	-2.06121	1.27043e-10	-1.23648	2.14113e-05	0.779547	0.00688583	0.824728	0.00846792	0.045181	0.906408
P49711	10664	CTCF	ENSG00000102974	-1.99493	0.00110138	0.215782	0.764754	0.278554	0.679029	2.27349	7.85463e-05	0.0627725	0.941848	-2.21072	0.000242591
P33316	1854	DUT	ENSG00000128951	1.04927	0.000384656	1.43741	1.48698e-06	3.47674	2.4637e-29	2.42746	4.65429e-19	2.03933	7.22014e-13	-0.388139	0.190983
Q9H9E3	25839	COG4	ENSG00000103051	0.0149917	0.961202	0.734771	0.000761398	0.606691	0.00338404	0.591699	0.0022601	-0.12808	0.595264	-0.71978	0.000484797
Q5SY16	79707	NOL9	ENSG00000162408	0.734089	0.0249256	1.81539	2.74258e-08	0.916385	0.00298193	0.182296	0.564623	-0.899001	0.00283589	-1.0813	0.000398875
Q8NFH5	129401	NUP35	ENSG00000163002	0.530728	0.108793	0.933615	0.00379027	0.632647	0.0406606	0.101919	0.752453	-0.300968	0.371298	-0.402887	0.207406
P31040	6389	SDHA	ENSG00000073578	-0.813521	0.00176225	-0.50022	0.0659507	-1.36772	1.23239e-08	-0.554199	0.0192287	-0.867499	0.000463957	-0.313301	0.245729
Q30154	3127	HLA-DRB5	ENSG00000198502	0.333431	0.586783	0.357908	0.545498	0.219662	0.703195	-0.113769	0.827224	-0.138245	0.817123	-0.0244767	0.969132
Q86WB0	51530	ZC3HC1	ENSG00000091732	5.80655	1.69371e-41	2.07336	2.08099e-08	2.07624	4.98661e-09	-3.73031	2.28027e-29	0.00288178	0.999909	3.73319	2.02982e-23
Q5UIP0	55183	RIF1	ENSG00000080345	1.06867	0.0101453	1.47353	0.000395533	1.22756	0.00193455	0.158897	0.70036	-0.245971	0.581784	-0.404868	0.333139
Q9P000	29099	COMMD9	ENSG00000110442	0.902587	5.44532e-05	1.85067	6.03471e-16	1.61438	1.09077e-13	0.711792	0.000402353	-0.236293	0.320779	-0.948085	8.93139e-06
P52306	5910	RAP1GDS1	ENSG00000138698	0.0273592	0.931033	0.652231	0.00638543	1.20109	9.12638e-08	1.17373	2.14997e-08	0.548855	0.0178636	-0.624872	0.00584292
Q99759	4215	MAP3K3	ENSG00000198909	0.669448	0.185627	-0.380218	0.459713	-1.00353	0.0231105	-1.67297	6.47118e-05	-0.623309	0.196472	1.04967	0.0256827
O43402	10328	EMC8	ENSG00000131148	-0.986059	0.0148948	-2.19823	8.8909e-08	-1.90739	2.56767e-07	-0.921333	0.0107153	0.290836	0.525428	1.21217	0.00228398
Q68CZ2	64759	TNS3	ENSG00000136205	0.461407	0.187283	0.539471	0.117926	-0.602941	0.0526026	-1.06435	0.000238388	-1.14241	0.000198747	-0.0780637	0.832632
Q96AB3	79763	ISOC2	ENSG00000063241	-0.711048	0.0441161	-0.528487	0.146492	0.283169	0.43006	0.994217	0.00163201	0.811656	0.0194834	-0.18256	0.628579
P53007	6576	SLC25A1	ENSG00000100075	0.819356	0.0301662	0.240997	0.556089	0.815346	0.0230004	-0.00400975	0.987844	0.574349	0.129991	0.578359	0.116907
Q13796	357	SHROOM2	ENSG00000146950	0.321401	0.416881	0.790928	0.0317615	2.13415	1.65046e-09	1.81275	2.35044e-08	1.34322	0.000104677	-0.469527	0.190983
Q8IWV7	197131	UBR1	ENSG00000159459	1.99803	2.26513e-06	1.20254	0.00457007	1.31715	0.00110372	-0.68088	0.0677019	0.114618	0.820824	0.795498	0.052889
P01893		HLA-H		1.38221	0.00510714	2.34629	3.16735e-06	-0.200105	0.676677	-1.58231	0.00019057	-2.54639	1.19539e-08	-0.964081	0.0407064
Q86Y79	138428	PTRH1	ENSG00000187024	-0.660959	0.126406	-0.391839	0.386451	-1.11427	0.00412755	-0.453306	0.245173	-0.722426	0.082774	-0.26912	0.547906
Q9H773	79077	DCTPP1	ENSG00000179958	1.15715	0.00312839	-0.846615	0.0311663	-0.987916	0.00556769	-2.14506	3.09127e-10	-0.1413	0.749391	2.00376	1.1936e-07
Q4J6C6	9581	PREPL	ENSG00000138078	0.270088	0.633381	1.60531	0.00133546	0.812611	0.091522	0.542523	0.234835	-0.792698	0.0988019	-1.33522	0.00438638
Q53GG5-2		PDLIM3		4.64324	2.0229e-17	1.39536	0.00484031	-0.991291	0.0265728	-5.63453	1.19515e-31	-2.38665	8.30098e-08	3.24788	4.89062e-11
P22352	2878	GPX3	ENSG00000211445	1.67162	0.000128324	3.27277	1.42778e-12	0.701446	0.0981362	-0.970179	0.0107459	-2.57133	8.75612e-11	-1.60115	9.78203e-05
Q8WUY1	51337	THEM6	ENSG00000130193	-0.0859035	0.848584	-0.217303	0.599638	-1.33359	9.19392e-05	-1.24769	0.000142137	-1.11629	0.00144157	0.1314	0.755929
Q8WVJ2	134492	NUDCD2	ENSG00000170584	-0.258001	0.382619	-1.05899	9.8691e-05	-0.450912	0.0829007	-0.192911	0.460043	0.608081	0.0246595	0.800993	0.00250551
O00478-2		BTN3A3		0.224189	0.66308	0.114445	0.824507	-0.536521	0.200009	-0.76071	0.0530106	-0.650965	0.137565	0.109745	0.826504
P00492	3251	HPRT1	ENSG00000165704	0.93764	0.00543227	0.174452	0.644383	-0.00235993	0.986973	-0.939999	0.0013521	-0.176811	0.631892	0.763188	0.0196335
Q9BXS5	8907	AP1M1	ENSG00000072958	-0.107423	0.6716	-0.136556	0.576141	0.334967	0.121766	0.44239	0.0269829	0.471523	0.0309103	0.0291329	0.912304
Q9NRG9	8086	AAAS	ENSG00000094914	0.882856	0.0217842	0.747714	0.0545575	0.897891	0.013981	0.0150344	0.972362	0.150177	0.738871	0.135143	0.749426
P19623	6723	SRM	ENSG00000116649	-1.80655	2.82467e-11	-2.9433	1.90719e-24	-2.67683	2.31773e-25	-0.870283	0.000434786	0.266471	0.384981	1.13675	2.78609e-05
Q96GC9	81671	VMP1	ENSG00000062716	0.506735	0.130846	-0.349674	0.30275	-0.25193	0.424197	-0.758665	0.00748991	0.0977446	0.799598	0.85641	0.00600742
O43704	27284	SULT1B1	ENSG00000173597	1.86524	0.000411684	1.04693	0.0498128	2.87323	5.40423e-08	1.00799	0.0320236	1.8263	0.000330114	0.818315	0.112592
Q14699	23180	RFTN1	ENSG00000131378	1.15354	0.198325	3.56641	0.000101577	0.2178	0.819011	-0.935745	0.215636	-3.34861	2.68173e-05	-2.41286	0.0032002
Q9NTI5	23047	PDS5B	ENSG00000083642	-0.332002	0.368353	1.73851	6.89842e-07	0.691385	0.0390776	1.02339	0.000911335	-1.04713	0.00111167	-2.07052	3.00577e-10
P50583	318	NUDT2	ENSG00000164978	-0.693531	0.105129	1.18655	0.00579468	0.751893	0.0685639	1.44542	0.000140269	-0.43466	0.321467	-1.88008	3.02001e-06
Q2LD37	84162	KIAA1109	ENSG00000138688	-3.72855	1.11921e-07	-3.41597	2.34729e-06	-2.96301	3.17044e-06	0.765541	0.237063	0.452959	0.562581	-0.312583	0.670495
P18440	9	NAT1	ENSG00000171428	0.509811	0.245483	-0.176457	0.698807	0.187484	0.668853	-0.322327	0.401581	0.363942	0.41756	0.686268	0.0928195
Q3MIN7	57139	RGL3	ENSG00000205517	-0.582889	0.0783581	0.364478	0.295523	-0.0371517	0.906143	0.545737	0.0673005	-0.40163	0.230954	-0.947367	0.00241846
P20338	5867	RAB4A	ENSG00000168118	-0.0467601	0.914196	-0.0802954	0.843762	0.525619	0.136869	0.572379	0.0815226	0.605914	0.0965011	0.0335352	0.941593
P35754	2745	GLRX	ENSG00000173221	1.9284	7.30588e-09	1.2949	0.000107629	1.56024	1.0926e-06	-0.368156	0.227075	0.265343	0.466314	0.633499	0.0523626
P08174-2		CD55		4.3509	5.66962e-29	2.89555	4.49275e-15	1.63206	1.59918e-06	-2.71885	2.74369e-18	-1.2635	9.53054e-05	1.45535	1.71506e-05
Q99873	3276	PRMT1	ENSG00000126457	-0.000753316	0.995326	0.934294	9.02344e-06	0.72504	0.000280489	0.725793	0.000100737	-0.209254	0.349063	-0.935047	2.41414e-06
Q04323	51035	UBXN1	ENSG00000162191	1.59483	2.25327e-09	0.57023	0.038404	1.21265	2.22129e-06	-0.382178	0.117355	0.642422	0.0146165	1.0246	6.78199e-05
Q9GZT4	63826	SRR	ENSG00000167720	-0.583553	0.108725	0.996509	0.0060733	-0.548073	0.104191	0.0354801	0.927549	-1.54458	2.26157e-06	-1.58006	3.17018e-06
Q14966	27332	ZNF638	ENSG00000075292	0.8865	0.00157941	0.969324	0.000611479	1.49104	3.32089e-08	0.604539	0.0168634	0.521714	0.0641555	-0.0828242	0.79206
P53999	10923	SUB1	ENSG00000113387	-0.0708468	0.742783	0.155967	0.438941	-0.134297	0.466471	-0.0634507	0.730587	-0.290264	0.117833	-0.226814	0.22561
P05771-2		PRKCB		-3.19927	3.84347e-06	-3.23945	6.86509e-06	-3.75612	7.72593e-09	-0.556855	0.383506	-0.516671	0.477646	0.0401841	0.967859
Q8IYM9	10346	TRIM22	ENSG00000132274	0.703356	0.0407031	-0.679021	0.0463446	-1.40878	3.40561e-06	-2.11214	6.55083e-13	-0.729764	0.0233192	1.38238	1.87561e-05
Q92499	1653	DDX1	ENSG00000079785	-0.472522	0.000605072	-0.208336	0.156818	0.10983	0.443373	0.582352	2.69245e-06	0.318166	0.0214825	-0.264186	0.0566845
Q92896	2734	GLG1	ENSG00000090863	0.886418	0.000111278	0.447123	0.0609256	0.309905	0.174327	-0.576513	0.00481605	-0.137219	0.593205	0.439295	0.0544433
P24928	5430	POLR2A		0.547593	0.0685131	0.918904	0.00183611	1.40927	4.94091e-07	0.861677	0.000943514	0.490366	0.0976881	-0.371311	0.205707
Q9Y512	25813	SAMM50	ENSG00000100347	0.216769	0.423109	-0.032687	0.905829	0.65568	0.00516973	0.43891	0.0489266	0.688366	0.00363179	0.249456	0.326382
Q9NZJ7	23787	MTCH1	ENSG00000137409	-0.47436	0.0437362	1.63666	3.27678e-12	1.70442	3.58072e-14	2.17878	7.95594e-25	0.067761	0.808849	-2.11102	1.43009e-21
Q8NCW5	128240	NAXE	ENSG00000163382	-1.53689	3.33242e-10	-0.892036	0.000448527	-0.532594	0.0260838	1.0043	9.66491e-06	0.359442	0.174373	-0.644856	0.0088337
Q8N3R9	64398	PALS1	ENSG00000072415	-2.18408	0.00317273	-4.51209	3.57142e-08	-4.3115	1.88852e-09	-2.12742	0.00132859	0.200587	0.830553	2.32801	0.00190949
Q8NE86	90550	MCU	ENSG00000156026	1.45368	0.000748212	0.793836	0.0721597	-0.666665	0.0962595	-2.12034	1.5678e-08	-1.4605	0.000217052	0.659841	0.121788
Q9NUQ8	55324	ABCF3	ENSG00000161204	-0.58725	0.0646786	-0.43158	0.187508	-2.23722	3.85459e-15	-1.64997	1.71093e-09	-1.80564	2.46858e-10	-0.15567	0.645641
Q14008	9793	CKAP5	ENSG00000175216	0.657528	0.000396497	0.699077	0.000194704	1.07625	1.23329e-09	0.418725	0.0128951	0.377176	0.0426991	-0.041549	0.844686
Q8TC12	51109	RDH11	ENSG00000072042	-1.74681	7.38554e-08	-0.408268	0.246867	0.585233	0.0755642	2.33204	4.74885e-14	0.993501	0.00234278	-1.33854	2.80513e-05
P51151	9367	RAB9A	ENSG00000123595	-0.821118	0.0208591	0.0249144	0.955127	0.0834763	0.829575	0.904594	0.00487984	0.0585618	0.898232	-0.846032	0.0141169
A1L0T0	10994	ILVBL	ENSG00000105135	-0.588141	0.00263312	0.0288171	0.901303	-0.0317495	0.874006	0.556391	0.0017263	-0.0605666	0.792789	-0.616958	0.00116139
P24593	3488	IGFBP5	ENSG00000115461	1.57698	0.000501898	1.93986	2.38174e-05	0.0339839	0.954223	-1.543	7.90334e-05	-1.90587	3.48943e-06	-0.362871	0.435087
Q9Y2Q3	373156	GSTK1	ENSG00000197448	0.112122	0.74581	-1.2646	1.01809e-05	-0.419066	0.128386	-0.531188	0.0401908	0.845532	0.00248567	1.37672	7.07076e-07
P00995	6690	SPINK1	ENSG00000164266	-6.23997	1.38254e-09	-4.16993	2.59866e-05	-5.01696	2.58752e-08	1.22302	0.153956	-0.847027	0.368242	-2.07004	0.021161
O76003	10539	GLRX3	ENSG00000108010	0.287003	0.231374	0.0606264	0.817838	-0.239499	0.274293	-0.526502	0.00833473	-0.300125	0.192149	0.226377	0.332461
Q8ND90	9240	PNMA1	ENSG00000176903	-2.07076	3.55892e-06	-2.11188	4.8431e-06	1.24314	0.00548257	3.3139	5.10052e-14	3.35502	7.81668e-13	0.0411259	0.94498
Q96SU4	114883	OSBPL9	ENSG00000117859	0.0422717	0.946835	-2.33236	1.51348e-07	-1.38327	0.000557442	-1.42554	0.000213431	0.949098	0.0304849	2.37464	4.7789e-08
Q14168	4355	MPP2	ENSG00000108852	-0.208133	0.717267	1.51339	0.00363758	-0.103593	0.829682	0.10454	0.843072	-1.61698	0.0006135	-1.72152	0.000396951
P51149	7879	RAB7A	ENSG00000075785	0.279058	0.0815897	-0.141123	0.400006	0.424028	0.00404902	0.14497	0.324451	0.565151	0.000121511	0.420181	0.00512311
Q6IN85	55671	PPP4R3A	ENSG00000100796	0.16796	0.699592	1.77725	2.35048e-06	1.64168	4.7839e-06	1.47372	8.82785e-06	-0.13557	0.748168	-1.60929	4.57245e-06
Q14767	4053	LTBP2	ENSG00000119681	4.0226	8.0587e-18	4.26977	3.87538e-19	1.60272	0.000115839	-2.41987	1.39404e-10	-2.66705	1.06812e-11	-0.247173	0.585562
O75352	9526	MPDU1	ENSG00000129255	-1.60749	3.20261e-12	-1.21997	2.95638e-07	-1.75295	6.35436e-16	-0.145457	0.532342	-0.532981	0.0218338	-0.387524	0.104555
Q7Z2K6	79956	ERMP1	ENSG00000099219	1.05235	1.67668e-05	1.62526	6.89864e-11	2.58028	1.30778e-25	1.52793	4.49356e-12	0.955016	4.89711e-05	-0.572913	0.0165546
P62081	6201	RPS7	ENSG00000171863	-1.8294	1.89095e-12	-2.2732	4.92677e-17	-1.94048	1.78342e-15	-0.111081	0.676804	0.332714	0.242582	0.443796	0.0997175
Q92572	1176	AP3S1	ENSG00000177879	-1.41158	5.48537e-08	-1.72909	1.19236e-10	-1.37184	1.98826e-08	0.0397431	0.889567	0.357248	0.206064	0.317505	0.251684
P42658	1804	DPP6	ENSG00000130226	-0.483524	0.310267	-0.20725	0.676994	-0.416114	0.338472	0.0674107	0.88896	-0.208863	0.675275	-0.276274	0.563129
Q5J8M3	51234	EMC4	ENSG00000128463	-1.8735	5.39744e-08	-1.1279	0.00155979	-0.631999	0.0590253	1.2415	0.000103826	0.495903	0.180491	-0.7456	0.0315378
Q9HAR2	23284	ADGRL3	ENSG00000150471	-0.313758	0.545066	-0.68186	0.163084	0.44489	0.353754	0.758648	0.0806121	1.12675	0.0165084	0.368102	0.463449
Q13155	7965	AIMP2	ENSG00000106305	-0.905143	2.21069e-08	0.251898	0.155158	0.226371	0.173789	1.13151	3.44067e-14	-0.0255267	0.899652	-1.15704	2.81251e-13
P01019	183	AGT	ENSG00000135744	1.10533	0.0357503	3.22962	3.65767e-09	1.12291	0.0247828	0.0175801	0.977777	-2.10671	7.67017e-06	-2.12429	1.50843e-05
Q8N4Q1	131474	CHCHD4	ENSG00000163528	-0.597999	0.177752	0.693001	0.123548	1.24793	0.00290424	1.84593	2.39463e-06	0.554931	0.220029	-1.291	0.00175925
P04839	1536	CYBB	ENSG00000165168	-1.10108	0.193794	-2.7177	0.00151365	-3.52752	5.58791e-06	-2.42644	0.00103531	-0.809822	0.34179	1.61662	0.0521918
Q9BVJ7	54935	DUSP23	ENSG00000158716	-0.950442	0.00270767	-2.36474	3.7503e-13	-2.23565	2.39702e-14	-1.2852	5.03254e-06	0.129095	0.738121	1.4143	5.7548e-06
P24534	1933	EEF1B2	ENSG00000114942; ENSG00000283391	-1.4821	1.87419e-11	-1.10922	1.13866e-06	-2.08262	1.27856e-23	-0.600521	0.00320647	-0.973403	4.15905e-06	-0.372882	0.10302
Q9C005	84661	DPY30	ENSG00000162961	-0.0821386	0.801516	-1.65972	1.47829e-09	-1.00793	6.31664e-05	-0.925795	0.000127525	0.651791	0.0166184	1.57759	3.13801e-09
Q99598	7257	TSNAX	ENSG00000116918	0.314689	0.0919923	0.524504	0.00399195	1.12668	3.96611e-11	0.81199	3.36361e-07	0.602175	0.00046757	-0.209815	0.254096
P42696	23029	RBM34	ENSG00000188739	1.30489	0.0826203	0.0355077	0.970996	4.15667	1.06368e-07	2.85178	2.42012e-05	4.12117	6.94211e-08	1.26938	0.0756939
Q6NUK1	29957	SLC25A24	ENSG00000085491; ENSG00000284468	1.33831	1.57594e-08	0.426272	0.085612	1.64828	8.78107e-13	0.309968	0.162884	1.22201	6.2282e-08	0.912039	6.92964e-05
Q6NTF9	57414	RHBDD2	ENSG00000005486	0.223672	0.549242	2.47606	4.38266e-13	1.62426	3.68544e-07	1.40059	2.06652e-06	-0.851798	0.00619305	-2.25238	1.03395e-12
P26378	1996	ELAVL4	ENSG00000162374	0.0264441	0.982993	1.7415	0.0107052	-0.507207	0.419651	-0.533651	0.380109	-2.24871	0.000249177	-1.71506	0.00693308
P49747	1311	COMP	ENSG00000105664	4.73324	1.28954e-21	2.77227	1.66384e-09	3.00632	2.06654e-11	-1.72692	6.15141e-06	0.234044	0.639729	1.96096	4.48462e-06
P51153	5872	RAB13	ENSG00000143545	-0.513495	0.1995	-1.012	0.0091718	0.184533	0.653593	0.698028	0.0474389	1.19654	0.00144157	0.498509	0.203299
Q9NY65	51807	TUBA8	ENSG00000183785	1.84343	0.00111609	2.3572	4.13511e-05	5.74955	7.15739e-19	3.90612	6.33306e-13	3.39235	2.14637e-09	-0.513767	0.363111
Q00059	7019	TFAM	ENSG00000108064	-0.901802	0.000348467	-0.90519	0.000448322	0.173623	0.516867	1.07542	3.04942e-06	1.07881	1.2026e-05	0.00338847	0.993522
P62805	121504; 554313; 8294; 8359; 8360; 8361; 8362; 8363; 8364; 8365; 8366; 8367; 8368; 8370	H4C1; H4C11; H4C12; H4C13; H4C14; H4C15; H4C16; H4C2; H4C3; H4C4; H4C5; H4C6; H4C8; H4C9	ENSG00000158406; ENSG00000197061; ENSG00000197238; ENSG00000197837; ENSG00000270276; ENSG00000270882; ENSG00000273542; ENSG00000274618; ENSG00000275126; ENSG00000276180; ENSG00000276966; ENSG00000277157; ENSG00000278637; ENSG00000278705	-0.404124	0.0353364	0.670571	0.000456029	-0.321457	0.0766411	0.082667	0.665421	-0.992028	9.3274e-09	-1.07469	1.9126e-09
Q9H9A5	25904	CNOT10	ENSG00000182973	-0.724478	0.175851	-0.694661	0.19887	0.039801	0.955734	0.764279	0.112516	0.734462	0.176252	-0.029817	0.961606
Q6P1A2	10162	LPCAT3	ENSG00000111684	-1.08453	1.90969e-05	-1.36115	1.62643e-07	-1.80373	2.65923e-14	-0.719201	0.00186729	-0.442576	0.0898637	0.276625	0.309064
A0A075B6S2		IGKV2D-29	ENSG00000243264	-0.859031	0.0545742	1.16504	0.0105548	1.49558	0.000569403	2.35461	9.62625e-09	0.330543	0.504245	-2.02407	2.05051e-06
P31942	3189	HNRNPH3	ENSG00000096746	0.760179	1.92387e-07	1.45878	1.24128e-22	1.54049	2.70747e-27	0.780308	2.94124e-09	0.0817106	0.63083	-0.698597	6.74156e-07
O15372	8667	EIF3H	ENSG00000147677	-0.782279	0.0123503	-1.60448	3.03236e-07	-1.45995	3.11481e-07	-0.677671	0.0154905	0.144525	0.693653	0.822196	0.00733478
P12429	306	ANXA3	ENSG00000138772	1.33954	0.000606383	-2.85978	5.32548e-13	-3.30383	3.59926e-20	-4.64337	3.81366e-36	-0.444053	0.266871	4.19931	1.86809e-24
Q8N0W3	197258	FCSK	ENSG00000157353	-1.68983	4.24828e-12	-1.36551	5.62526e-08	-1.735	3.73345e-14	-0.0451716	0.858718	-0.369487	0.150253	-0.324315	0.206085
Q8IVH4	166785	MMAA	ENSG00000151611	0.509651	0.274915	0.0539831	0.916876	-0.105128	0.804133	-0.614778	0.116624	-0.159111	0.746459	0.455668	0.308746
Q8IVS2	27349	MCAT	ENSG00000100294	-0.414321	0.403535	-0.446462	0.364219	-0.498213	0.259764	-0.0838924	0.85287	-0.051751	0.919507	0.0321413	0.958748
O94776	9219	MTA2	ENSG00000149480	0.397841	0.0786868	1.288	4.29607e-09	1.21175	6.06047e-09	0.813913	2.75531e-05	-0.0762445	0.764414	-0.890158	1.71956e-05
Q96B97	30011	SH3KBP1	ENSG00000147010	2.50311	6.02927e-14	1.97268	2.8985e-09	1.7903	1.57668e-08	-0.71282	0.0133809	-0.182384	0.612621	0.530436	0.101795
O94985-2		CLSTN1		-0.724215	0.0304086	-2.50152	1.38965e-13	-1.32135	1.34325e-05	-0.597138	0.0463742	1.18016	0.000255494	1.7773	4.27275e-08
Q9BZH6	55717	WDR11	ENSG00000120008	-1.26158	2.72742e-09	0.205116	0.394032	0.752496	0.000359032	2.01408	8.73682e-24	0.547379	0.0114865	-1.4667	2.19323e-12
Q6IAA8	55004	LAMTOR1	ENSG00000149357	1.02545	0.00509121	-0.776434	0.0347084	-0.0113933	0.968531	-1.03684	0.00109854	0.76504	0.033818	1.80188	3.02213e-07
P50452	5271	SERPINB8	ENSG00000166401	2.0268	4.60157e-06	0.917513	0.0405042	3.15412	2.1755e-12	1.12732	0.00405196	2.2366	1.48046e-07	1.10929	0.00897447
P62861	2197	FAU	ENSG00000149806	-4.5566	1.29807e-28	-1.66193	2.29953e-05	-1.76768	6.94722e-07	2.78893	3.77678e-14	-0.105747	0.813196	-2.89467	5.4503e-14
Q15018	23172	ABRAXAS2	ENSG00000165660	0.266061	0.356251	0.0578887	0.851743	0.578529	0.0233894	0.312468	0.204774	0.520641	0.0485786	0.208172	0.458451
Q9UBT3	27121	DKK4	ENSG00000104371	-0.0583134	0.916516	-1.34369	0.00419108	4.4389	6.96655e-18	4.49721	1.81429e-21	5.78259	9.47146e-28	1.28538	0.0049094
Q6IA69	55191	NADSYN1	ENSG00000172890	-0.98942	0.00029525	-0.791647	0.00499519	-0.934523	0.000279085	0.0548975	0.850518	-0.142876	0.648392	-0.197773	0.506389
Q9BU61	25915	NDUFAF3	ENSG00000178057	0.429176	0.348695	-0.806786	0.0591753	1.05277	0.00985353	0.623594	0.106506	1.85956	5.22836e-06	1.23596	0.00246234
O14530	10190	TXNDC9	ENSG00000115514	0.355821	0.306519	0.195598	0.585848	0.348901	0.277148	-0.00692027	0.979591	0.153303	0.680371	0.160223	0.647251
P53609	5229	PGGT1B	ENSG00000164219	-0.0845739	0.893201	-0.916718	0.0936289	-1.35579	0.00559815	-1.27122	0.00702923	-0.439072	0.437189	0.832144	0.120258
Q68CP9	196528	ARID2	ENSG00000189079	2.19096	0.0323066	4.94147	9.8695e-06	5.49444	9.64824e-07	3.30348	0.000364133	0.552968	0.618519	-2.75051	0.0037294
Q9BT78	51138	COPS4	ENSG00000138663	-0.0702732	0.790163	0.415607	0.071377	0.557194	0.00912335	0.627467	0.00161712	0.141587	0.572926	-0.48588	0.0250141
P22303	43	ACHE	ENSG00000087085	0.293365	0.584253	-0.754476	0.116003	-1.06055	0.0138006	-1.35391	0.000962389	-0.306073	0.545502	1.04784	0.0226472
P25874	7350	UCP1	ENSG00000109424	-0.496028	0.516502	2.48803	0.000868505	5.25988	1.16729e-10	5.75591	4.03992e-14	2.77185	0.000127888	-2.98406	2.01094e-05
Q9BV38	57418	WDR18	ENSG00000065268	0.279248	0.454574	-0.244276	0.504017	-0.554472	0.0805195	-0.83372	0.00490315	-0.310196	0.384294	0.523523	0.119212
Q96FW1	55611	OTUB1	ENSG00000167770	-0.244917	0.176984	-0.0854745	0.661873	-0.328478	0.0465841	-0.0835611	0.625086	-0.243003	0.171573	-0.159442	0.3796
Q8TB96	81533	ITFG1	ENSG00000129636	-1.11103	0.0015489	2.4998	2.31041e-11	1.46568	2.51801e-05	2.57671	1.12437e-14	-1.03412	0.00211596	-3.61083	1.15441e-23
Q8TEM1	23225	NUP210	ENSG00000132182	0.626941	0.0259191	1.46313	1.50089e-07	0.303681	0.270514	-0.32326	0.203768	-1.15945	4.5742e-06	-0.836189	0.00152158
Q9H7D7	80232	WDR26	ENSG00000162923	0.143772	0.734988	1.1444	0.00150509	1.79552	2.18495e-07	1.65175	2.44164e-07	0.651117	0.0691259	-1.00063	0.00325539
Q92932	5799	PTPRN2	ENSG00000155093	-0.0742354	0.907508	3.85738	1.35068e-10	1.32513	0.0132501	1.39937	0.00466826	-2.53225	5.14873e-07	-3.93162	1.32124e-12
Q96GE6	91860	CALML4	ENSG00000129007	-0.481376	0.369858	0.626023	0.240885	-0.782392	0.0977419	-0.301016	0.531183	-1.40842	0.00285059	-1.1074	0.0234793
Q8ND71	155038	GIMAP8	ENSG00000171115	1.28427	0.00016232	-0.744395	0.0307541	-0.104067	0.760238	-1.38834	2.68417e-06	0.640328	0.0611336	2.02866	9.19617e-10
P52735	7410	VAV2	ENSG00000160293	-0.403438	0.374191	-1.82234	1.83204e-05	-2.61383	1.61066e-11	-2.21039	3.58383e-09	-0.791486	0.0558155	1.41891	0.00058883
Q12933	7186	TRAF2	ENSG00000127191	0.260988	0.613112	1.66914	0.000253292	0.0873471	0.860581	-0.173641	0.689689	-1.5818	0.000128084	-1.40815	0.000963099
P16615	488	ATP2A2	ENSG00000174437	0.0302991	0.897681	-0.00861198	0.966688	0.546217	0.00151298	0.515918	0.00140406	0.554829	0.00139039	0.0389111	0.852617
Q96EE3-1		SEH1L		0.0259696	0.942855	0.868133	0.000999124	0.504767	0.0466346	0.478798	0.0440283	-0.363366	0.17121	-0.842164	0.000715643
Q15155	23420	NOMO1	ENSG00000103512; ENSG00000274779	-2.01858	1.51499e-05	-2.44885	4.58932e-07	-3.25924	2.14907e-13	-1.24066	0.00324252	-0.810394	0.0846006	0.430269	0.39062
P27694	6117	RPA1	ENSG00000132383	-0.465809	0.0154834	1.25571	7.15859e-11	2.10099	6.07131e-29	2.5668	1.17013e-47	0.845276	3.23847e-06	-1.72152	2.11908e-21
Q96DG6	134147	CMBL	ENSG00000164237	-0.923482	7.9428e-05	-0.736625	0.0023105	-0.754719	0.000678283	0.168763	0.470737	-0.0180943	0.948502	-0.186857	0.464164
Q9P258	55920	RCC2	ENSG00000179051; ENSG00000281540	0.829404	0.00738716	-0.26724	0.418355	0.420236	0.165377	-0.409168	0.144014	0.687476	0.0232762	1.09664	0.000204009
Q6PCB8	133418	EMB	ENSG00000170571	-0.0502893	0.931368	-1.2577	0.0127791	0.54443	0.279734	0.594719	0.203002	1.80213	0.000255494	1.20741	0.0140915
P78324	140885	SIRPA	ENSG00000198053	3.40013	9.90521e-06	4.0175	4.04293e-07	4.11771	1.12603e-07	0.717583	0.284941	0.10021	0.917072	-0.617373	0.397276
P41214	1939	EIF2D	ENSG00000143486	-2.18413	4.45598e-09	-0.972237	0.011881	-1.28115	0.000245374	0.902979	0.00912916	-0.308911	0.450908	-1.21189	0.00093745
Q9BUL8	11235	PDCD10	ENSG00000114209	2.54962	4.1188e-14	2.4147	1.24285e-12	2.91818	2.78797e-18	0.368563	0.230541	0.503475	0.135507	0.134912	0.711736
Q03252	84823	LMNB2	ENSG00000176619	-0.203634	0.390748	0.804885	0.000254633	0.807351	0.000104029	1.01098	1.92833e-07	0.00246572	0.996035	-1.00852	1.0509e-06
Q8TF42	84959	UBASH3B	ENSG00000154127	-0.405799	0.66308	-3.36533	0.000156161	-2.02847	0.00886692	-1.62267	0.0309923	1.33686	0.131873	2.95953	0.000639496
Q9Y2Q0	10396	ATP8A1	ENSG00000124406	-0.759463	0.0112739	1.51	7.96938e-07	1.48196	3.74348e-07	2.24143	5.46978e-16	-0.0280379	0.933945	-2.26946	4.80758e-15
Q9H239	79148	MMP28	ENSG00000271447; ENSG00000278843	1.33851	0.0468196	1.57162	0.0190888	5.7162	5.41973e-14	4.37769	1.77986e-11	4.14458	1.79475e-09	-0.233111	0.740084
Q3ZCQ3	400451	FAM174B	ENSG00000185442	-2.4264	1.8482e-09	-2.57172	9.48882e-10	-2.25969	1.85365e-09	0.166709	0.689514	0.312031	0.496833	0.145322	0.755281
P57737-3		CORO7		1.24588	2.13717e-10	2.21807	1.29735e-27	2.5865	1.76548e-38	1.34062	3.95454e-14	0.368424	0.0660443	-0.972197	2.28563e-07
Q9BY50	90701	SEC11C	ENSG00000166562	-4.95789	6.36274e-18	-2.91905	1.51396e-07	-4.47904	8.4221e-18	0.478858	0.351834	-1.55999	0.00201126	-2.03885	8.86945e-05
P84090	2079	ERH	ENSG00000100632	-0.802495	0.0204252	0.871631	0.0141385	0.94486	0.00484914	1.74735	2.65792e-08	0.0732287	0.867783	-1.67413	4.00888e-07
Q96LD4	91107	TRIM47	ENSG00000132481	2.57094	7.02034e-11	-0.181246	0.668801	-0.981604	0.00520503	-3.55254	2.89216e-24	-0.800358	0.0296459	2.75218	6.13637e-13
Q7Z4H3	51020	HDDC2	ENSG00000111906	-0.789329	0.0166421	0.848111	0.0122418	1.06301	0.000869106	1.85234	6.83058e-10	0.214898	0.565381	-1.63744	1.97528e-07
P19021	5066	PAM	ENSG00000145730	0.0559103	0.916438	4.39532	5.0946e-23	1.16038	0.00241529	1.10447	0.00189075	-3.23494	1.22514e-18	-4.33941	1.79393e-26
Q9H488	23509	POFUT1	ENSG00000101346	-0.0581999	0.824585	0.273248	0.238259	0.0599275	0.798559	0.118127	0.585489	-0.213321	0.359524	-0.331448	0.128524
O94905	11160	ERLIN2	ENSG00000147475	-0.818185	0.00124749	-0.983434	0.000133766	-0.250008	0.324515	0.568177	0.0151399	0.733426	0.0034562	0.165249	0.553544
Q9H0E2	54472	TOLLIP	ENSG00000078902	-0.661275	0.00155599	0.148674	0.528431	0.337342	0.105922	0.998617	1.28141e-07	0.188668	0.418696	-0.809949	6.15798e-05
P49914	10588	MTHFS	ENSG00000136371	-1.54179	8.1975e-07	-0.28565	0.413023	-0.545862	0.0747516	0.995924	0.000607777	-0.260213	0.454792	-1.25614	4.61252e-05
Q9BZ23	80025	PANK2	ENSG00000125779	3.39473	9.8759e-12	1.1986	0.0121814	2.29434	8.19284e-07	-1.10039	0.00740363	1.09574	0.0179336	2.19613	1.71106e-06
Q96KA5	81037	CLPTM1L	ENSG00000049656; ENSG00000274811	-0.976435	0.00619883	1.40737	0.000130023	0.263028	0.480523	1.23946	0.000138043	-1.14434	0.000706536	-2.3838	8.76389e-12
P05198	1965	EIF2S1	ENSG00000134001	-1.02934	1.04811e-09	-2.07136	2.93985e-32	-1.85707	1.09523e-31	-0.827726	6.74438e-08	0.214288	0.24999	1.04201	5.24989e-10
Q9UL25	23011	RAB21	ENSG00000080371	0.404581	0.0328683	1.54785	1.02116e-16	1.2495	1.42736e-12	0.844914	2.69513e-07	-0.298357	0.110051	-1.14327	5.78445e-11
Q53RD9	129804	FBLN7	ENSG00000144152	0.462544	0.270226	2.88	2.56361e-12	0.893841	0.0182416	0.431296	0.23753	-1.98615	2.39348e-08	-2.41745	1.27057e-10
Q15019	4735	SEPTIN2	ENSG00000168385	0.765807	6.12803e-07	0.462094	0.00354963	-0.337812	0.0223694	-1.10362	3.62148e-16	-0.799906	1.96472e-08	0.303713	0.0498882
O60927	6992	PPP1R11	ENSG00000204619; ENSG00000206501; ENSG00000227720; ENSG00000233314; ENSG00000234058; ENSG00000236560; ENSG00000237403; ENSG00000237829	-0.302553	0.286861	-0.778791	0.00366351	-0.999899	4.07725e-05	-0.697346	0.00313573	-0.221108	0.442176	0.476238	0.0728345
Q8N5G0	389203	SMIM20	ENSG00000250317	-0.485023	0.127381	0.225428	0.509476	1.24579	2.89106e-05	1.73082	6.00045e-10	1.02037	0.000651278	-0.710451	0.0179993
P30101	2923	PDIA3	ENSG00000167004	-0.976678	6.76197e-06	0.0791885	0.760813	-1.73901	8.80362e-18	-0.762335	0.000107666	-1.8182	2.21506e-19	-1.05587	6.5561e-07
P23470	5793	PTPRG	ENSG00000144724	-0.564499	0.343172	0.261912	0.681341	2.12893	0.000154008	2.69343	3.32425e-07	1.86702	0.000837879	-0.826411	0.138271
Q96EH3	115416	MALSU1	ENSG00000156928	0.0940333	0.853726	-0.327117	0.44581	-0.629306	0.0941724	-0.72334	0.0423601	-0.30219	0.479579	0.42115	0.307096
Q8N3P4	23355	VPS8	ENSG00000156931	-0.611611	0.150337	1.51033	0.000354642	1.92187	2.46115e-06	2.53348	4.67767e-11	0.411535	0.359711	-2.12194	9.61405e-08
Q8IWW8	137872	ADHFE1	ENSG00000147576	-2.22747	3.55933e-07	-2.00383	9.01943e-06	-1.70277	2.93473e-05	0.524698	0.211044	0.301059	0.552085	-0.223639	0.641496
Q8IWB7	57590	WDFY1	ENSG00000085449	2.12909	2.07948e-16	2.49434	6.91312e-21	2.60078	5.24935e-24	0.471691	0.0436574	0.106439	0.725884	-0.365252	0.155561
Q96L58	126792	B3GALT6	ENSG00000176022	2.03001	0.0656957	5.87243	2.61094e-06	2.73499	0.0108973	0.70498	0.481158	-3.13743	0.00143542	-3.84241	0.000255937
P13716	210	ALAD	ENSG00000148218	-1.13195	0.000176102	-0.646466	0.041093	-0.857694	0.00270643	0.274257	0.354473	-0.211228	0.533824	-0.485485	0.114925
P40261	4837	NNMT	ENSG00000166741	3.39724	4.37365e-09	1.65394	0.00290906	-0.098831	0.845579	-3.49607	1.44076e-12	-1.75277	0.000484315	1.7433	0.000988894
P05089	383	ARG1	ENSG00000118520	-2.24469	5.69416e-05	-2.04213	0.000373581	-1.56043	0.00262854	0.684263	0.197344	0.481704	0.442047	-0.202559	0.744054
Q9NRG7	56948	SDR39U1	ENSG00000100445	-1.75362	2.69841e-07	-1.51632	1.61805e-05	-0.695775	0.035012	1.05784	0.000843396	0.820547	0.0187547	-0.237297	0.52557
P41236	5504	PPP1R2	ENSG00000184203	-1.46881	0.00763009	2.45952	2.62408e-05	3.73756	3.76501e-10	5.20637	5.43672e-19	1.27804	0.0223839	-3.92833	5.25658e-12
Q9NRP2	56942	CMC2	ENSG00000103121	0.401113	0.212925	0.33705	0.298111	0.882832	0.00244671	0.481719	0.0834517	0.545782	0.0747063	0.064063	0.855671
P51606				2.75239	2.26983e-10	1.72846	5.08157e-05	4.32192	2.96144e-21	1.56952	3.07121e-05	2.59345	3.35609e-10	1.02393	0.0121308
O14802	11128	POLR3A	ENSG00000148606	5.46002	1.63467e-10	1.20098	0.112892	0.980773	0.177379	-4.47925	7.09139e-11	-0.220207	0.781506	4.25904	3.76474e-08
Q9NUD5	85364	ZCCHC3	ENSG00000247315	0.204615	0.763455	0.60282	0.31302	-1.70564	0.000794905	-1.91025	0.000100603	-2.30846	8.16554e-06	-0.398205	0.495392
Q9HB71	27101	CACYBP	ENSG00000116161	0.620646	0.00542306	0.174507	0.474822	-0.0962615	0.671267	-0.716907	0.000230228	-0.270769	0.239411	0.446138	0.041513
Q9H6U8	79796	ALG9	ENSG00000086848	-2.71484	3.70657e-08	-2.12647	2.52116e-05	-0.439215	0.362819	2.27563	8.17052e-07	1.68725	0.000619605	-0.588376	0.243705
P07737	5216	PFN1	ENSG00000108518	0.87598	4.489e-05	0.0335058	0.895213	0.0506993	0.827306	-0.825281	1.2572e-05	0.0171934	0.952796	0.842474	4.99317e-05
O75531	8815	BANF1	ENSG00000175334	0.0134851	0.967618	-0.0112956	0.965405	0.336737	0.138208	0.323251	0.130379	0.348032	0.142812	0.0247807	0.931273
Q96BY7	55102	ATG2B	ENSG00000066739	-1.33652	0.00340422	-1.75327	0.000170925	-0.559015	0.206638	0.777508	0.0680899	1.19425	0.00938452	0.416745	0.392319
P37108	6727	SRP14	ENSG00000140319	-0.725358	0.0161881	2.27438	3.30726e-13	2.20276	1.89214e-13	2.92812	7.74146e-25	-0.0716241	0.839479	-2.99974	4.99533e-24
P02730	6521	SLC4A1	ENSG00000004939	0.479578	0.403824	1.74352	0.00113791	1.60841	0.00167336	1.12883	0.0170413	-0.135111	0.816975	-1.26394	0.0118886
O94911	10351	ABCA8	ENSG00000141338	-0.931533	0.0407217	-1.66366	0.000258144	-1.40204	0.000720439	-0.470503	0.261518	0.26162	0.615369	0.732122	0.106966
O14772	8790	FPGT	ENSG00000254685	2.40688	0.000477982	-1.00925	0.136507	-1.2329	0.0425359	-3.63977	1.98882e-09	-0.223646	0.760677	3.41612	5.24345e-07
Q96CD2	60490	PPCDC	ENSG00000138621	3.00857	0.000111163	-0.370548	0.64211	-0.595806	0.388982	-3.60437	7.45216e-08	-0.225258	0.778689	3.37911	7.20157e-06
P60484	5728	PTEN	ENSG00000171862	1.586	1.81814e-05	-0.0439022	0.914983	0.807646	0.0238691	-0.778349	0.0170423	0.851548	0.0192724	1.6299	4.87524e-06
Q9HAS0	64149	C17orf75	ENSG00000108666	-0.978893	0.000434945	-0.0906919	0.780395	0.968059	0.00040568	1.94695	5.62789e-14	1.05875	0.000111872	-0.888201	0.00113249
Q02127	1723	DHODH	ENSG00000102967	-0.359306	0.399793	-2.27324	1.30046e-08	-1.06679	0.00339371	-0.707485	0.0461992	1.20645	0.0018057	1.91394	7.70017e-07
Q9UNK0	9482	STX8	ENSG00000170310	-1.13272	4.4994e-07	-1.93518	7.75337e-17	-1.96972	8.22649e-21	-0.836997	4.0385e-05	-0.0345349	0.900366	0.802462	0.000351223
Q15637-5		SF1		-0.0304566	0.907703	-0.587003	0.00598587	-0.610921	0.00186896	-0.580464	0.00194574	-0.0239185	0.921853	0.556546	0.00694782
Q96FN9	112487	DTD2	ENSG00000129480	-0.510572	0.0843138	-1.11971	0.00010528	-0.683548	0.0113869	-0.172975	0.537355	0.436159	0.144776	0.609134	0.0331176
P35573	178	AGL	ENSG00000162688	-0.973426	0.000643827	-0.166605	0.607934	-0.5224	0.058387	0.451026	0.093351	-0.355795	0.23826	-0.806821	0.00405963
O14967	1047	CLGN	ENSG00000153132	0.0693097	0.92198	1.16748	0.0273533	-0.309798	0.537587	-0.379108	0.430191	-1.47728	0.00205984	-1.09817	0.0273913
Q07507	1805	DPT	ENSG00000143196	1.30729	0.0025055	1.99441	5.43837e-06	0.310954	0.479408	-0.996338	0.00813903	-1.68346	1.83918e-05	-0.687118	0.102269
O95208	22905	EPN2	ENSG00000072134	-1.70961	0.023641	-2.29359	0.00309389	-1.40728	0.0439478	0.302331	0.694163	0.886309	0.276826	0.583978	0.468692
Q709C8	54832	VPS13C	ENSG00000129003	0.537375	0.0313238	0.103221	0.711645	0.844833	0.000289231	0.307457	0.176796	0.741612	0.00163136	0.434154	0.0734943
Q14353	2593	GAMT	ENSG00000130005	-5.01146	8.10787e-30	-1.32116	0.00148602	-3.60684	1.66819e-20	1.40462	0.000174161	-2.28568	1.94741e-09	-3.6903	9.58051e-19
P55735	6396	SEC13	ENSG00000157020	-0.929913	4.73495e-06	-0.710032	0.000732759	-1.29185	1.07664e-11	-0.361934	0.0572785	-0.581815	0.00351272	-0.219881	0.311879
P19784	1459	CSNK2A2	ENSG00000070770	0.022362	0.956516	0.0495017	0.884387	1.89198	2.00631e-11	1.86961	8.91646e-13	1.84248	2.84419e-11	-0.0271397	0.937697
O43399-5		TPD52L2		0.34796	0.172041	-0.318806	0.207964	-0.0387876	0.872584	-0.386747	0.0774858	0.280018	0.2759	0.666765	0.00445326
Q14139	9354	UBE4A	ENSG00000110344	0.153784	0.658053	-0.646575	0.0327143	0.647183	0.0248837	0.493399	0.0700683	1.29376	5.44278e-06	0.800359	0.00568367
Q9Y2I1	11188	NISCH	ENSG00000010322	1.4675	0.00380302	1.58003	0.0019548	1.37378	0.00474129	-0.0937221	0.846641	-0.206249	0.709675	-0.112527	0.837516
Q9BRJ2		MRPL45	ENSG00000277936	-0.743643	0.274464	2.1788	0.00142195	2.21446	0.00076275	2.9581	1.7577e-06	0.035653	0.972426	-2.92245	5.59489e-06
Q8IXM2	124944	BAP18	ENSG00000258315	0.431471	0.289537	1.07252	0.00524248	0.56181	0.131084	0.13034	0.734056	-0.510708	0.18024	-0.641048	0.0836629
Q15643	9321	TRIP11	ENSG00000100815	-0.899089	0.318701	-1.23649	0.165317	4.09014	1.55461e-05	4.98923	2.81097e-08	5.32663	5.38119e-08	0.337399	0.727634
Q07021	708	C1QBP	ENSG00000108561	-0.553216	0.0377245	-0.278319	0.322539	0.419708	0.105439	0.972925	3.59993e-05	0.698028	0.00668887	-0.274897	0.312488
Q9NQ84	55890	GPRC5C	ENSG00000170412	1.65512	0.000140309	1.73877	7.37105e-05	-0.469775	0.252582	-2.12489	1.81935e-08	-2.20854	1.92351e-08	-0.0836506	0.86192
Q8WWI5	23446	SLC44A1	ENSG00000070214	0.887618	0.164342	0.568696	0.383759	-1.41708	0.010314	-2.3047	1.55913e-05	-1.98578	0.00041814	0.318922	0.626449
Q969G5	112464	CAVIN3	ENSG00000170955	1.66031	5.07011e-07	0.331686	0.350542	-1.22257	4.45858e-05	-2.88288	1.28851e-22	-1.55426	2.34426e-07	1.32863	2.92033e-05
O95498	8875	VNN2	ENSG00000112303	1.88898	0.00578717	-0.499778	0.479474	-1.8047	0.00269194	-3.69369	1.28802e-09	-1.30492	0.0394058	2.38876	0.00029001
P13073	1327	COX4I1	ENSG00000131143	-1.05179	4.61055e-06	-1.07802	4.84124e-06	-0.674802	0.00215993	0.376986	0.0846547	0.403222	0.0954185	0.0262359	0.929332
Q9H469	79176	FBXL15	ENSG00000107872	-0.928564	0.0253681	2.10441	9.76674e-07	-0.0968003	0.812375	0.831764	0.0282445	-2.20121	8.4518e-09	-3.03298	1.45141e-13
Q14558-2		PRPSAP1		2.40904	6.49421e-21	-0.498589	0.0532713	-1.36505	2.10647e-09	-3.77409	1.03259e-59	-0.866463	0.000219576	2.90763	7.42996e-31
Q96I99	8801	SUCLG2	ENSG00000172340	-1.84624	9.39003e-09	-2.38266	1.29414e-12	-0.994969	0.00112073	0.851269	0.00451958	1.38769	1.45444e-05	0.536422	0.106849
P01344	3481	IGF2	ENSG00000167244	1.06439	0.0685131	0.473031	0.439802	2.25498	6.08473e-05	1.19059	0.0199382	1.78195	0.00134855	0.591359	0.307935
O43776	4677	NARS1	ENSG00000134440	-1.29069	1.64611e-14	-1.04848	1.63925e-09	-1.2013	4.33166e-14	0.0893883	0.609901	-0.15282	0.423365	-0.242208	0.173126
Q9H479	64122	FN3K	ENSG00000167363	0.609379	0.0655826	0.930972	0.0042516	-1.62304	2.15359e-08	-2.23242	2.4581e-15	-2.55401	2.39482e-18	-0.321593	0.329138
P23246	6421	SFPQ	ENSG00000116560	0.148578	0.415055	0.212371	0.224504	0.646827	3.30345e-05	0.498249	0.000695701	0.434456	0.00659309	-0.0637928	0.728441
Q6RW13	57085	AGTRAP	ENSG00000177674	0.389944	0.27267	-1.41986	1.52784e-05	-0.711529	0.0206322	-1.10147	0.00013502	0.708332	0.0307308	1.8098	1.60198e-08
Q8IYU2	57531	HACE1	ENSG00000085382	-5.46565	7.9122e-08	-4.00789	6.51337e-05	-4.42391	8.39234e-07	1.04174	0.236278	-0.416021	0.676294	-1.45776	0.112843
Q01518	10487	CAP1	ENSG00000131236	1.64138	1.9718e-21	-0.438713	0.0131477	-0.250329	0.137303	-1.89171	1.00795e-35	0.188385	0.314173	2.08009	6.93471e-35
Q9NYK5	54148	MRPL39	ENSG00000154719	0.942246	0.0294094	0.61966	0.16129	2.63453	6.31527e-10	1.69228	9.08946e-06	2.01487	9.6034e-07	0.322585	0.471396
O14896	3664	IRF6	ENSG00000117595	1.98918	0.00126255	2.44137	9.64819e-05	0.267626	0.678439	-1.72156	0.00106041	-2.17375	9.3757e-05	-0.452193	0.467966
Q9BZ29	23348	DOCK9	ENSG00000088387	2.15173	7.91429e-07	2.90217	1.33381e-10	0.267236	0.548981	-1.8845	4.6677e-07	-2.63494	2.04631e-11	-0.750439	0.072982
Q9NZZ3	51510	CHMP5	ENSG00000086065	-0.260685	0.577675	1.31011	0.00237106	2.5296	2.61472e-09	2.79029	1.80606e-12	1.21949	0.00312597	-1.5708	9.63264e-05
Q2TAL8	54870	QRICH1	ENSG00000198218	-0.502963	0.250478	2.26709	1.66148e-07	1.22214	0.00263832	1.7251	5.26744e-06	-1.04495	0.00829279	-2.77005	1.15583e-11
Q13361	8076	MFAP5	ENSG00000197614	0.736194	0.0802432	0.401562	0.358789	-1.25614	0.000689373	-1.99234	2.2095e-08	-1.65771	8.68938e-06	0.334632	0.434437
P07197	4741	NEFM	ENSG00000104722	-3.2746	3.02185e-06	2.12155	0.0036435	0.613498	0.392146	3.8881	1.64916e-08	-1.50805	0.0233538	-5.39615	1.01263e-12
Q86UU1-2		PHLDB1		2.30783	2.01794e-05	0.921835	0.0908386	1.88616	0.000275692	-0.421671	0.387815	0.964326	0.0702049	1.386	0.00701339
Q9Y4F1	10160	FARP1	ENSG00000152767	-0.736917	0.00619883	-0.0790325	0.800004	0.827701	0.0015434	1.56462	1.62471e-10	0.906734	0.00055536	-0.657885	0.0126265
P18621	6139	RPL17	ENSG00000265681	-2.23126	4.44476e-33	-2.25396	2.15873e-31	-2.24405	1.35043e-37	-0.0127928	0.948319	0.00990657	0.969456	0.0226994	0.924037
O75881	9420	CYP7B1	ENSG00000172817	-1.05011	0.0306388	0.0293588	0.96284	-0.453899	0.332852	0.596213	0.189394	-0.483258	0.341814	-1.07947	0.0222613
P11086	5409	PNMT	ENSG00000141744	0.269203	0.640134	-0.418173	0.429663	-0.0301246	0.943208	-0.299327	0.525765	0.388048	0.478558	0.687376	0.168442
O43310	9811	CTIF	ENSG00000134030; ENSG00000282825	-0.696419	0.463231	-4.3115	9.53852e-06	-3.87034	4.74771e-06	-3.17393	9.36356e-05	0.441157	0.674803	3.61508	0.000116716
Q8IVL6	10536	P3H3	ENSG00000110811	2.16162	0.000291009	-0.114942	0.857887	-2.22453	2.28457e-05	-4.38615	1.02111e-15	-2.10959	8.47733e-05	2.27656	6.99932e-05
P52594	3267	AGFG1	ENSG00000173744	0.767258	0.00275399	0.0702649	0.814487	0.811371	0.000899582	0.044113	0.868666	0.741106	0.00269292	0.696993	0.00494062
Q9BQL6	55612	FERMT1	ENSG00000101311	-0.253239	0.629072	-1.8388	9.13631e-05	-0.724725	0.0996077	-0.471485	0.275081	1.11408	0.0167805	1.58556	0.000526839
Q2PZI1	23333	DPY19L1	ENSG00000173852	0.573841	0.116355	2.17308	1.64109e-09	-0.540957	0.102459	-1.1148	0.000271752	-2.71403	2.4812e-17	-1.59924	1.51946e-06
Q14119	7716	VEZF1	ENSG00000136451	-0.184449	0.625181	0.25352	0.49085	0.120452	0.736799	0.304901	0.337623	-0.133068	0.72677	-0.437969	0.192059
P17858	5211	PFKL	ENSG00000141959	-0.184959	0.388335	-0.329769	0.106431	-0.398769	0.0325619	-0.21381	0.24525	-0.0690003	0.764414	0.14481	0.492929
P28070	5692	PSMB4	ENSG00000159377	-0.0524723	0.84728	0.41727	0.0710429	0.353747	0.105535	0.406219	0.0456833	-0.0635238	0.806056	-0.469743	0.0311008
O75400-3		PRPF40A		0.353088	0.224036	0.280989	0.33803	-0.168478	0.537514	-0.521565	0.032539	-0.449467	0.0977079	0.0720982	0.815139
Q5T1M5	23307	FKBP15	ENSG00000119321	-0.41214	0.124235	-0.508132	0.0569253	-1.21467	2.75134e-07	-0.802533	0.000449673	-0.70654	0.00412227	0.0959926	0.74349
Q96MG2	126306	JSRP1	ENSG00000167476	0.624497	0.200508	1.27983	0.00655422	0.457806	0.324636	-0.166691	0.710699	-0.822022	0.0671225	-0.655331	0.151548
P27361	5595	MAPK3	ENSG00000102882	0.775572	0.0113947	0.763656	0.0133497	1.61321	3.55504e-08	0.837638	0.0020011	0.849553	0.0037838	0.0119152	0.978146
P60510	5531	PPP4C	ENSG00000149923	-0.489141	0.0170476	-0.15283	0.496028	-0.29613	0.133006	0.193011	0.321537	-0.1433	0.525428	-0.336311	0.0983694
Q9BTE6	100885850; 80755	AARSD1	ENSG00000108825; ENSG00000266967	-0.207509	0.54921	-1.00366	0.00129646	-1.35033	1.83105e-06	-1.14282	2.69764e-05	-0.346667	0.286753	0.796152	0.00886565
Q8WY91	51078	THAP4	ENSG00000176946	-0.280544	0.67054	-0.449922	0.477366	0.899266	0.125647	1.17981	0.0286807	1.34919	0.0226763	0.169378	0.800033
Q8NBJ5	79709	COLGALT1	ENSG00000130309	1.80489	4.96221e-20	0.514739	0.0106416	0.23552	0.230872	-1.56937	5.92272e-20	-0.279219	0.166711	1.29015	8.76389e-12
Q9NPQ8-4		RIC8A		1.10557	4.53829e-09	0.713739	0.000210981	1.52478	1.03727e-16	0.419214	0.0153891	0.811043	7.57079e-06	0.39183	0.0381539
P12277	1152	CKB	ENSG00000166165	0.350111	0.518418	2.3543	2.44786e-06	-0.531435	0.245725	-0.881546	0.0392653	-2.88574	9.48102e-11	-2.00419	1.37888e-05
Q687X5	79689	STEAP4	ENSG00000127954	-1.66038	3.53222e-05	-0.244951	0.590181	-1.14013	0.00260624	0.520253	0.176586	-0.895175	0.0239614	-1.41543	0.000336749
Q9Y2V7	57511	COG6	ENSG00000133103	-1.11687	4.80748e-07	-0.951984	3.19606e-05	-1.38701	2.71326e-11	-0.270141	0.205445	-0.435027	0.0554413	-0.164886	0.500397
O00499	274	BIN1	ENSG00000136717	-2.18246	4.91592e-10	-0.888645	0.0149925	-3.28071	1.29683e-22	-1.09825	0.00053078	-2.39206	4.77806e-13	-1.29381	0.000172518
P54619	5571	PRKAG1	ENSG00000181929	-0.142706	0.492647	-0.264935	0.178794	-0.549546	0.00162376	-0.40684	0.0154905	-0.284611	0.135158	0.122229	0.546042
Q6NVY1	26275	HIBCH	ENSG00000198130	-2.18446	1.87885e-15	-1.89902	2.1622e-11	-0.396718	0.1449	1.78774	3.44719e-12	1.50231	2.93209e-08	-0.285431	0.330058
Q9UIA9	23039	XPO7	ENSG00000130227	-0.47745	0.00345727	0.762128	3.97336e-06	1.07013	7.56002e-12	1.54758	7.17301e-26	0.308003	0.0638293	-1.23958	1.2936e-15
Q9UBQ0	51699	VPS29	ENSG00000111237	0.248828	0.115684	0.239823	0.130929	0.533263	0.000201399	0.284435	0.0392149	0.29344	0.0530653	0.00900462	0.964346
Q07666	10657	KHDRBS1	ENSG00000121774	0.154297	0.55013	0.751255	0.00107152	0.630104	0.00380268	0.475807	0.0207592	-0.121151	0.633225	-0.596957	0.00646596
Q13619	8451	CUL4A	ENSG00000139842	0.288514	0.392953	1.3674	1.06925e-05	1.3605	4.23173e-06	1.07199	9.50032e-05	-0.00690022	0.980588	-1.07889	0.000222137
Q9BTL3	83640	RAMAC	ENSG00000169612	1.73768	0.000126894	1.71727	0.000170853	0.435354	0.334787	-1.30233	0.000874257	-1.28192	0.0021241	0.0204103	0.974213
Q14978	9221	NOLC1	ENSG00000166197	0.636885	0.127773	0.437165	0.306013	1.08883	0.00492842	0.451949	0.226746	0.651669	0.110814	0.19972	0.646483
Q9NRD5	9463	PICK1	ENSG00000100151	-1.26974	0.00186134	0.162711	0.734692	-0.360633	0.373778	0.909104	0.0161662	-0.523344	0.218111	-1.43245	0.000324412
P46734-2		MAP2K3		-1.36204	2.46826e-09	-2.2798	1.31689e-21	-2.74143	2.16248e-36	-1.37939	2.66441e-11	-0.461631	0.0481798	0.91776	5.9486e-05
A0A0C4DH36		IGHV3-38	ENSG00000211958; ENSG00000282425	-0.6141	0.243433	-0.845967	0.102487	1.06718	0.0317262	1.68128	0.000254625	1.91315	0.000124875	0.231867	0.676448
P54136	5917	RARS1	ENSG00000113643	-0.923423	8.14689e-10	-0.92418	2.35495e-09	-1.02447	5.34465e-13	-0.101047	0.507764	-0.10029	0.566041	0.000757266	0.997648
Q9UPT9	23326	USP22	ENSG00000124422	-0.338717	0.370879	-0.967275	0.00633824	0.0900508	0.814063	0.428767	0.192323	1.05733	0.00202848	0.628559	0.0726414
P62888	6156	RPL30	ENSG00000156482	-1.51198	2.35295e-09	-1.19278	5.09165e-06	-1.46411	8.10614e-10	0.047868	0.860931	-0.271329	0.328898	-0.319197	0.233067
P25325-2		MPST		-0.554485	0.00862558	-1.13902	5.83785e-08	-0.140971	0.508995	0.413514	0.0321678	0.998048	6.54251e-07	0.584534	0.00459805
Q9UKF7	26207	PITPNC1	ENSG00000154217	-0.38181	0.413093	1.5523	0.000459263	-1.18446	0.00285456	-0.802648	0.0380055	-2.73676	8.12789e-12	-1.93411	3.22498e-06
P00395	4512	MT-CO1	ENSG00000198804	-0.841892	0.0168614	-0.0586285	0.883645	-0.300311	0.38539	0.541581	0.0966762	-0.241683	0.53086	-0.783263	0.0226864
P84157	439921	MXRA7	ENSG00000182534	-1.39043	0.000293455	-1.07362	0.00677587	-3.13966	6.96655e-18	-1.74922	3.99979e-07	-2.06604	1.02781e-08	-0.316819	0.441822
P13727	5553	PRG2	ENSG00000186652	0.970189	0.118777	0.0881988	0.900381	0.561819	0.35129	-0.40837	0.461743	0.47362	0.469546	0.88199	0.138157
Q9HBK9	57412	AS3MT	ENSG00000214435	0.13928	0.870374	0.970236	0.15816	1.19568	0.0655537	1.0564	0.0793671	0.22544	0.776135	-0.830956	0.202104
P09417	5860	QDPR	ENSG00000151552	-1.38538	5.91436e-06	2.82588	2.18572e-17	0.16106	0.630199	1.54644	5.64837e-08	-2.66482	3.30619e-20	-4.21126	1.32261e-38
P49674	102800317; 1454	CSNK1E	ENSG00000213923	0.0307987	0.947812	1.61619	2.95867e-06	2.36026	3.26988e-12	2.32946	9.77186e-14	0.74407	0.0276153	-1.58539	9.32647e-07
O43189	5252	PHF1	ENSG00000112511; ENSG00000225553	3.33356	2.30451e-05	-0.564723	0.468468	0.082155	0.932566	-3.25141	9.02242e-07	0.646878	0.420971	3.89828	4.02894e-07
O60762	8813	DPM1	ENSG00000000419	-2.11277	1.04176e-23	-1.87082	7.25774e-18	-2.65256	2.51583e-40	-0.539783	0.00542254	-0.781735	0.0001222	-0.241952	0.28141
O15455	7098	TLR3	ENSG00000164342	0.00555394	0.997716	-1.30083	0.0045369	-1.03932	0.0135371	-1.04487	0.00953788	0.261515	0.616865	1.30638	0.00338052
P07919	7388	UQCRH	ENSG00000173660	-0.446467	0.102042	-1.47375	2.54583e-08	-0.812387	0.000935401	-0.36592	0.133748	0.66136	0.0114183	1.02728	6.17834e-05
P14678	6628	SNRPB	ENSG00000125835	0.16186	0.359183	0.0761835	0.676712	0.226008	0.154551	0.0641478	0.693806	0.149825	0.393618	0.085677	0.626845
Q9Y4H4	63940	GPSM3	ENSG00000206314; ENSG00000213654; ENSG00000233490; ENSG00000234243; ENSG00000234508; ENSG00000236697; ENSG00000237052	-6.31844	1.15728e-11	-5.49839	5.26155e-09	-6.51202	3.87997e-14	-0.193585	0.804975	-1.01363	0.220011	-0.820047	0.327223
P06730	1977	EIF4E	ENSG00000151247	-0.858019	6.56268e-07	-0.510887	0.00460031	-0.729222	8.68522e-06	0.128797	0.45831	-0.218335	0.241836	-0.347132	0.0489942
Q9BSR8	84272	YIPF4	ENSG00000119820	-1.6993	1.67668e-05	-1.67123	3.9843e-05	-1.83368	6.69701e-07	-0.134385	0.737206	-0.16245	0.724313	-0.0280656	0.954276
Q9H477	64080	RBKS	ENSG00000171174	-1.60645	2.25262e-06	-1.12181	0.00142013	-1.4971	2.60841e-06	0.109353	0.760145	-0.375286	0.305789	-0.484639	0.167807
Q5VYK3		ECPAS	ENSG00000136813	-0.197099	0.240647	0.467657	0.003555	-0.315523	0.0359681	-0.118424	0.435235	-0.78318	5.98548e-08	-0.664756	9.35824e-06
Q96SL1	84925	SLC49A4	ENSG00000138463	0.165652	0.648041	0.0953575	0.792629	0.976382	0.00111057	0.81073	0.00379262	0.881024	0.00357976	0.0702949	0.844686
Q96RU3	23048	FNBP1	ENSG00000187239	-1.14735	0.0954855	-2.6178	0.000180617	-2.42075	0.00010388	-1.2734	0.035636	0.197046	0.814834	1.47044	0.0301796
Q8WWY3	26121	PRPF31	ENSG00000105618; ENSG00000275885	0.206651	0.284137	0.362871	0.0488766	-0.0278273	0.87741	-0.234478	0.154587	-0.390699	0.0243273	-0.156221	0.404573
Q6UN15	81608	FIP1L1	ENSG00000145216	0.555434	0.0299202	1.36806	5.81096e-08	1.04159	1.31255e-05	0.486156	0.0325206	-0.32647	0.203994	-0.812626	0.000664882
Q9UHD1	26973	CHORDC1	ENSG00000110172; ENSG00000285023	-0.425318	0.0230805	-0.457689	0.0154619	1.03582	4.52347e-09	1.46114	1.33474e-18	1.49351	1.13764e-17	0.0323704	0.883418
Q53F19	55421	NCBP3	ENSG00000074356	0.207412	0.670023	0.529284	0.227649	-0.611407	0.118766	-0.818819	0.026493	-1.14069	0.00337308	-0.321872	0.459256
O00264	10857	PGRMC1	ENSG00000101856	0.201047	0.49301	1.00562	0.000140116	2.35091	1.55985e-19	2.14986	2.22621e-19	1.34528	6.27742e-08	-0.804578	0.00132362
Q9Y547	51668	HSPB11	ENSG00000081870	-0.239647	0.516502	0.710638	0.0395312	0.43986	0.186003	0.679507	0.0254257	-0.270778	0.451202	-0.950285	0.00310587
Q9NQY0	55909	BIN3	ENSG00000147439	-0.15445	0.798527	-0.729745	0.179071	-0.136012	0.789516	0.0184379	0.977473	0.593732	0.290152	0.575295	0.286903
O75431	10651	MTX2	ENSG00000128654	-1.38028	6.53638e-06	-0.82229	0.010015	0.658701	0.0324886	2.03899	1.62491e-12	1.48099	1.07337e-06	-0.557994	0.0735234
Q16706	4124	MAN2A1	ENSG00000112893	-1.45021	5.07836e-05	-1.2359	0.0008019	-1.53166	4.70634e-06	-0.0814513	0.82321	-0.295759	0.453787	-0.214308	0.586438
P01833	5284	PIGR	ENSG00000162896	4.67277	4.31908e-11	-1.32519	0.0361079	-0.670247	0.254664	-5.34302	3.02257e-18	0.654947	0.329435	5.99797	7.48563e-17
P20340-2		RAB6A		-0.197596	0.350445	-0.583911	0.00300771	-0.032282	0.870689	0.165314	0.37843	0.551629	0.00357976	0.386315	0.0460178
Q5PRF9	55095	SAMD4B	ENSG00000179134	0.169004	0.633381	1.7539	1.63588e-08	2.38776	4.15948e-15	2.21876	2.08487e-15	0.633864	0.0371736	-1.58489	4.42963e-08
Q13426	7518	XRCC4	ENSG00000152422	0.633094	0.192402	0.793245	0.0960532	1.94107	1.76924e-05	1.30798	0.00159401	1.14783	0.0113505	-0.160151	0.750126
P57740	57122	NUP107	ENSG00000111581	1.38191	9.22043e-08	2.33952	2.95793e-18	2.14949	4.91952e-17	0.767584	0.000980276	-0.190031	0.502486	-0.957615	0.000108098
Q8N9U0	123036	TC2N	ENSG00000165929; ENSG00000276776	-2.12534	4.56827e-05	-1.38338	0.0100594	-2.16991	7.62732e-06	-0.0445728	0.930717	-0.786534	0.1373	-0.741961	0.161082
Q9Y265	8607	RUVBL1	ENSG00000175792; ENSG00000284901	0.380569	0.00922784	0.217602	0.153344	0.665963	1.0797e-06	0.285393	0.0301383	0.44836	0.00125427	0.162967	0.277033
Q14151	9667	SAFB2	ENSG00000130254	0.457226	0.125164	1.92338	3.9093e-11	1.49813	5.18046e-08	1.0409	4.31603e-05	-0.425253	0.138638	-1.46616	5.6637e-08
Q53HC9	7260	EIPR1	ENSG00000032389	-0.562053	0.0353878	0.576261	0.0348171	0.547006	0.033705	1.10906	2.74641e-06	-0.0292548	0.922674	-1.13831	6.01138e-06
P53611	5876	RABGGTB	ENSG00000137955	-0.406854	0.259758	-0.742922	0.0329914	-0.510758	0.116935	-0.103904	0.759483	0.232164	0.547729	0.336068	0.346033
P12318	2212	FCGR2A	ENSG00000143226	-0.438999	0.472893	-0.335895	0.588832	-0.988144	0.0612074	-0.549144	0.293567	-0.652249	0.261825	-0.103104	0.870363
Q4KMP7	26000	TBC1D10B	ENSG00000169221	1.19744	0.0030529	0.702058	0.0905258	0.35009	0.388784	-0.847354	0.0166988	-0.351968	0.40667	0.495386	0.222986
Q96CS3	23197	FAF2	ENSG00000113194	-0.345509	0.0874705	0.478388	0.0177485	-0.0989342	0.623756	0.246575	0.180561	-0.577322	0.0019302	-0.823897	1.03903e-05
Q96S19	84326	METTL26	ENSG00000130731	0.466	0.192523	0.897943	0.0091718	0.663042	0.0441237	0.197042	0.553425	-0.2349	0.523589	-0.431943	0.203886
Q86YV0	64926	RASAL3	ENSG00000105122	-0.160605	0.817305	4.08369	1.54428e-09	0.917344	0.128452	1.07795	0.0522676	-3.16635	2.543e-08	-4.2443	1.13233e-11
P28065	5698	PSMB9	ENSG00000239836; ENSG00000240065; ENSG00000240118; ENSG00000240508; ENSG00000242711; ENSG00000243067; ENSG00000243594; ENSG00000243958	3.3025	3.82744e-20	1.45207	2.37018e-05	1.29372	7.45408e-05	-2.00878	1.36851e-11	-0.158353	0.675552	1.85043	1.88746e-08
Q92604	9926	LPGAT1	ENSG00000123684	-0.231118	0.474628	0.415696	0.181586	-0.899119	0.000922974	-0.668	0.0108379	-1.31481	1.15122e-06	-0.646814	0.0243496
P63173	6169	RPL38	ENSG00000172809	-1.42191	1.76436e-07	-1.77538	2.83841e-10	-1.93186	4.1744e-14	-0.509949	0.0448436	-0.156484	0.618949	0.353465	0.220052
Q96CP2	114984	FLYWCH2	ENSG00000162076	0.667714	0.0476548	0.0969774	0.799958	0.231526	0.492904	-0.436188	0.144928	0.134548	0.729196	0.570737	0.0796484
Q03426	4598	MVK	ENSG00000110921	0.175957	0.674349	2.03929	2.65069e-08	1.97143	1.92365e-08	1.79547	2.83726e-08	-0.067859	0.870356	-1.86333	4.37466e-08
Q86TW2	57143	ADCK1	ENSG00000063761	-0.33156	0.494948	0.141731	0.785767	0.578304	0.194559	0.909864	0.0252273	0.436573	0.368883	-0.473291	0.299445
Q8N2H3	84795	PYROXD2	ENSG00000119943	1.61679	0.000458844	-0.151598	0.766453	1.3873	0.00174052	-0.229492	0.599819	1.53889	0.000540773	1.76839	6.69998e-05
P22626	3181	HNRNPA2B1	ENSG00000122566	-0.435401	0.0179656	0.631042	0.0006409	0.434097	0.0138443	0.869498	8.75769e-08	-0.196945	0.309393	-1.06644	6.58119e-10
Q9UK55	51156	SERPINA10	ENSG00000140093; ENSG00000278767	-0.837039	0.0830231	1.70233	0.000519724	-0.532991	0.242164	0.304047	0.514712	-2.23532	3.87385e-07	-2.53937	4.33615e-08
Q8NFV4	83451	ABHD11	ENSG00000106077	0.118864	0.768366	-0.414812	0.232897	-0.124663	0.709489	-0.243527	0.438936	0.290149	0.425185	0.533676	0.107375
P23588	1975	EIF4B	ENSG00000063046	-0.678155	0.0767184	-0.90076	0.0184529	-1.6826	9.15502e-07	-1.00444	0.00254946	-0.781837	0.0321763	0.222605	0.586434
Q8TB22	64847	SPATA20	ENSG00000006282	1.22979	0.00268747	1.08792	0.00855344	1.01239	0.0100462	-0.217395	0.577828	-0.0755285	0.871558	0.141866	0.755833
P41091	1968	EIF2S3	ENSG00000130741	-1.36626	1.98014e-15	-1.71202	7.93335e-22	-2.19337	3.22236e-41	-0.827118	1.38237e-07	-0.481352	0.00503297	0.345766	0.052889
P55210	840	CASP7	ENSG00000165806	-0.276702	0.492187	0.183544	0.66009	-0.743162	0.0307119	-0.46646	0.166499	-0.926706	0.00796784	-0.460246	0.215128
P20702	3687	ITGAX	ENSG00000140678	2.51258	3.35812e-06	1.66989	0.0018287	1.17892	0.0211034	-1.33366	0.00361391	-0.490965	0.367461	0.842698	0.105251
P56377	8905	AP1S2	ENSG00000182287	0.19921	0.671517	1.02611	0.0122868	-0.357114	0.358087	-0.556324	0.125538	-1.38322	0.000193568	-0.826897	0.0337405
P03950	283	ANG	ENSG00000214274	0.881198	0.045061	1.72926	7.31499e-05	-0.453482	0.26734	-1.33468	0.000351151	-2.18274	2.30477e-08	-0.84806	0.0411189
O00399	10671	DCTN6	ENSG00000104671	-0.996977	0.00093716	-0.0486052	0.889419	-0.790208	0.00560894	0.206768	0.491534	-0.741603	0.0118021	-0.948371	0.00130299
Q5BJF2	27346	TMEM97	ENSG00000109084	-4.94636	1.36648e-11	-4.10955	2.65618e-08	-3.93522	1.40743e-09	1.01114	0.111673	0.174325	0.840398	-0.836812	0.222657
O14735	10423	CDIPT	ENSG00000103502	-1.24955	1.9192e-06	-0.657248	0.0170809	-1.0219	3.82937e-05	0.227649	0.382319	-0.364653	0.189468	-0.592302	0.0254063
Q9Y5J7	26520	TIMM9	ENSG00000100575	-0.911197	0.00242446	-0.230466	0.489083	0.691956	0.0196362	1.60315	6.034e-09	0.922422	0.00187402	-0.680731	0.0220998
P01701		IGLV1-51	ENSG00000211644	1.80736	0.00340725	0.609497	0.343962	0.687348	0.254208	-1.12001	0.0351363	0.0778504	0.920924	1.19787	0.0436056
Q9UNQ2	27292	DIMT1	ENSG00000086189	-4.77518	8.96457e-12	-4.53772	3.61775e-10	-4.56073	1.00529e-12	0.214457	0.751168	-0.0230082	0.968089	-0.237465	0.741132
Q9Y2Q9	28957	MRPS28	ENSG00000147586	-0.0436355	0.932293	-0.0610983	0.900124	0.841912	0.0485266	0.885548	0.0253018	0.903011	0.0383931	0.0174628	0.978146
P23508	4163	MCC	ENSG00000171444	1.83736	0.0961525	-1.53736	0.147414	0.451262	0.693199	-1.3861	0.132401	1.98862	0.0649929	3.37472	0.00167636
P43243	9782	MATR3	ENSG00000015479	-0.267415	0.183935	0.505645	0.00993177	0.686336	0.000174554	0.953751	2.33454e-08	0.180691	0.388856	-0.77306	2.29076e-05
Q9HCY8	57402	S100A14	ENSG00000189334	3.69018	1.23985e-21	-0.97845	0.00647407	-0.983104	0.00276808	-4.67328	1.52551e-42	-0.00465397	0.986534	4.66863	1.941e-33
Q9NRK6	23456	ABCB10	ENSG00000135776	-0.731451	0.28021	0.452454	0.528258	-0.283373	0.654712	0.448078	0.476863	-0.735827	0.266466	-1.18391	0.0621384
Q93062	11030	RBPMS	ENSG00000157110	0.103252	0.866032	-0.88579	0.0679326	-1.05375	0.0162513	-1.15701	0.00577634	-0.167964	0.755306	0.989042	0.0350921
Q01415	2585	GALK2	ENSG00000156958	-0.510077	0.153198	-1.71286	7.40645e-07	-1.56534	6.41463e-07	-1.05526	0.000520045	0.14752	0.718887	1.20278	0.000339303
P14923	3728	JUP	ENSG00000173801	0.451851	0.085351	-0.335654	0.205813	-1.41686	6.03246e-10	-1.86871	2.87638e-17	-1.0812	3.25155e-06	0.787504	0.00128479
Q9Y365	10809	STARD10	ENSG00000214530	-1.78392	6.81863e-07	-1.58745	1.83204e-05	-2.24295	2.898e-11	-0.459034	0.177323	-0.655504	0.0724812	-0.196471	0.621625
Q9UBS8	9604	RNF14	ENSG00000013561	1.45527	0.0910816	-2.44042	0.00343198	-0.709666	0.354984	-2.16493	0.00272057	1.73075	0.0379791	3.89568	5.99328e-06
Q9NZL4	23640	HSPBP1	ENSG00000133265	1.21153	0.000186343	1.3867	2.33246e-05	0.183551	0.587695	-1.02798	0.000286083	-1.20315	5.7436e-05	-0.175165	0.614092
Q92785	5977	DPF2	ENSG00000133884	-4.2964	1.18042e-10	-2.93249	9.6662e-06	-3.05223	2.66648e-07	1.24418	0.0346005	-0.119739	0.868395	-1.36392	0.0289016
P51649	7915	ALDH5A1	ENSG00000112294	-2.13979	2.87051e-15	-0.828811	0.00324533	-0.0666008	0.81255	2.07319	5.07081e-16	0.762211	0.00524282	-1.31098	8.15161e-07
O43464	27429	HTRA2	ENSG00000115317	1.01225	0.00649515	0.377958	0.338336	1.51827	2.03409e-05	0.506021	0.136499	1.14031	0.00138148	0.634293	0.0820834
P15153	5880	RAC2	ENSG00000128340	3.38734	3.15159e-15	0.728512	0.0813939	0.711902	0.0715161	-2.67544	8.99477e-14	-0.0166108	0.968089	2.65883	3.74657e-11
P62072	26519	TIMM10	ENSG00000134809	-1.03455	0.00400646	-0.871625	0.0185223	0.446367	0.221095	1.48092	6.92306e-06	1.31799	0.000200785	-0.162928	0.681869
P61278	6750	SST	ENSG00000157005	0.438501	0.485323	1.90702	0.00101778	0.930619	0.0944626	0.492118	0.357336	-0.976401	0.0744064	-1.46852	0.00664153
O14893	8487	GEMIN2	ENSG00000092208	-0.766849	0.0653202	-1.60177	0.000101751	-1.91663	3.01167e-07	-1.14978	0.00151334	-0.314856	0.476255	0.834926	0.0403497
Q92629	6444	SGCD	ENSG00000170624	2.72547	1.02821e-08	2.07623	1.05278e-05	0.346126	0.461652	-2.37935	3.93919e-09	-1.7301	4.13722e-05	0.649243	0.158096
P53367-2		ARFIP1		2.17245	0.00740672	0.43206	0.619595	-0.42282	0.568374	-2.59527	0.000166156	-0.85488	0.275804	1.74039	0.0239766
Q8WWH5	142940	TRUB1	ENSG00000165832	-0.0329503	0.930168	1.56215	5.14939e-07	0.374374	0.220157	0.407325	0.15286	-1.18777	2.69583e-05	-1.5951	4.2982e-08
P42356	5297	PI4KA	ENSG00000241973	0.741305	0.173022	2.64018	1.04536e-06	1.96137	0.000118208	1.22007	0.00897897	-0.678814	0.189744	-1.89888	0.000120551
P48681	10763	NES	ENSG00000132688	1.68644	5.38076e-09	1.09907	0.000163718	1.72524	7.72786e-10	0.0388013	0.898353	0.626167	0.0287832	0.587366	0.0390541
Q9H0Q0	81553	CYRIA	ENSG00000197872	0.364976	0.472331	-0.562989	0.235974	-1.23783	0.00296434	-1.60281	5.81507e-05	-0.674841	0.136945	0.927965	0.0389363
P35080	5217	PFN2	ENSG00000070087	-1.18369	0.000180456	1.32609	5.67642e-05	0.304346	0.354984	1.48804	3.50592e-07	-1.02175	0.000769353	-2.50979	1.3289e-15
Q92504	7922	SLC39A7	ENSG00000112473; ENSG00000206288; ENSG00000224399; ENSG00000226614; ENSG00000227402; ENSG00000229802	-1.48149	1.36355e-08	-2.57819	6.00866e-21	-3.07348	9.7243e-35	-1.59199	1.64358e-11	-0.49529	0.0639921	1.0967	2.60021e-05
P62913	6135	RPL11	ENSG00000142676	-1.68791	2.74084e-17	-1.86026	2.70814e-19	-1.962	1.78593e-25	-0.274097	0.153956	-0.101745	0.666304	0.172351	0.436234
P62266	6228	RPS23	ENSG00000186468	-2.22454	1.1827e-18	-2.04516	4.50762e-15	-2.08902	9.1734e-19	0.13552	0.600786	-0.0438543	0.886838	-0.179375	0.518481
P48059-3		LIMS1		1.0886	0.000189188	-0.555769	0.0628439	-0.906053	0.000719875	-1.99466	6.13846e-15	-0.350284	0.24555	1.64437	5.47425e-09
Q8NBS9	81567	TXNDC5	ENSG00000239264	-0.609242	0.0031998	0.0596403	0.808053	-1.30721	4.96657e-12	-0.697967	0.000146826	-1.36685	4.91621e-13	-0.668882	0.000839293
Q9NRZ7	56894	AGPAT3	ENSG00000160216	0.21514	0.740831	-1.0124	0.0662682	1.62387	0.00230199	1.40873	0.00418397	2.63627	1.1406e-06	1.22754	0.0213168
Q15477	6499	SKIV2L	ENSG00000204351; ENSG00000206353; ENSG00000223493; ENSG00000225737; ENSG00000228896; ENSG00000232616	-1.19043	5.84231e-12	-0.482474	0.008269	-0.244533	0.1626	0.945898	3.49682e-09	0.23794	0.208814	-0.707958	3.71471e-05
Q9BTM9-2		URM1		-1.15919	0.173675	-4.70401	3.57482e-07	-4.11212	2.50636e-07	-2.95294	9.1327e-05	0.59189	0.532089	3.54483	5.0189e-05
P37059	3294	HSD17B2	ENSG00000086696	1.47265	0.00779763	-3.38295	1.97341e-09	-2.57332	1.8089e-07	-4.04597	1.0223e-15	0.809626	0.146946	4.8556	2.27867e-16
O15040	9895	TECPR2	ENSG00000196663	-1.7873	3.6849e-08	-1.88008	2.15675e-08	-2.03868	2.12545e-11	-0.251378	0.429399	-0.158602	0.67295	0.0927759	0.807796
Q96S52	94005	PIGS	ENSG00000087111	1.46093	4.14672e-05	2.25311	7.80245e-10	1.79722	2.14697e-07	0.336286	0.317263	-0.455895	0.207906	-0.79218	0.0212751
Q9Y3Q3	23423	TMED3	ENSG00000166557	-1.93117	2.44853e-06	-1.73001	4.19142e-05	-2.55666	3.18315e-11	-0.625492	0.100731	-0.826654	0.043251	-0.201162	0.657274
Q15052	9459	ARHGEF6	ENSG00000129675	0.96338	0.0359884	0.651807	0.163906	0.841649	0.0545406	-0.121731	0.780731	0.189842	0.719172	0.311573	0.512803
Q6UB35	25902	MTHFD1L	ENSG00000120254	0.210565	0.622029	0.0989618	0.81854	0.0640982	0.876475	-0.146467	0.686069	-0.0348636	0.932027	0.111604	0.790512
P48444	372	ARCN1	ENSG00000095139	-1.40511	7.37902e-13	-1.50578	9.90734e-14	-2.04076	2.18394e-28	-0.635654	0.000416635	-0.534976	0.00607068	0.100678	0.653692
O00273	1676	DFFA	ENSG00000160049	-0.198267	0.326005	0.73466	9.339e-05	0.839416	2.24017e-06	1.03768	4.12547e-10	0.104756	0.624484	-0.932928	1.28329e-07
Q6ZMZ3	161176	SYNE3	ENSG00000176438	0.177813	0.758508	1.94086	7.58613e-05	2.79176	9.1908e-09	2.61395	4.00891e-09	0.850898	0.0789654	-1.76305	0.000111437
O43752	10228	STX6	ENSG00000135823	-1.57203	0.0158527	-2.4346	0.000277817	-0.930668	0.129056	0.641363	0.302144	1.50393	0.0233161	0.862571	0.195416
O95819-6		MAP4K4		1.26182	5.20899e-05	-0.34595	0.294239	0.934824	0.00183239	-0.326995	0.25846	1.28077	1.85038e-05	1.60777	9.603e-08
Q86W34	51321	AMZ2	ENSG00000196704	0.465667	0.241574	-0.49292	0.202972	-0.322201	0.374088	-0.787868	0.0168707	0.17072	0.693653	0.958587	0.00819229
O94925	2744	GLS	ENSG00000115419	-0.712377	0.11962	1.84972	6.05703e-05	0.410946	0.368554	1.12332	0.00571954	-1.43877	0.000583654	-2.56209	4.19572e-09
Q8NI35		PATJ	ENSG00000132849	-0.217203	0.722361	-1.11837	0.0417784	1.83952	0.000587849	2.05672	3.32506e-05	2.95789	6.2647e-08	0.901165	0.0947999
O60238	665	BNIP3L	ENSG00000104765	-0.576752	0.297707	-0.759939	0.162865	1.66327	0.00136246	2.24002	3.93841e-06	2.42321	3.83164e-06	0.183188	0.757587
O15523	8653	DDX3Y	ENSG00000067048	-0.549031	0.384332	-0.732445	0.236117	-1.89486	0.000466213	-1.34583	0.0103427	-1.16242	0.0423561	0.183415	0.786092
Q9UGJ0	51422	PRKAG2	ENSG00000106617	0.430688	0.393871	1.22917	0.00897864	2.59363	2.26614e-08	2.16294	2.80477e-07	1.36446	0.00243572	-0.798486	0.0760433
P49748	37	ACADVL	ENSG00000072778	-2.17477	9.34247e-17	-0.878695	0.00118418	-0.378927	0.144415	1.79584	2.17792e-13	0.499768	0.0675129	-1.29607	4.34882e-07
O60216	5885	RAD21	ENSG00000164754	0.766221	0.00177555	1.85559	8.88989e-14	1.71838	4.25815e-13	0.952159	1.2336e-05	-0.137208	0.615787	-1.08937	2.59583e-06
O14732	3613	IMPA2	ENSG00000141401	-3.66318	3.10966e-13	-3.18903	5.86695e-10	-3.91681	7.31497e-17	-0.253631	0.594625	-0.727784	0.140743	-0.474153	0.351398
Q9BXJ0	114902	C1QTNF5	ENSG00000223953	-0.798513	0.24898	-0.562469	0.429663	-2.25515	0.000219403	-1.45664	0.0137241	-1.69268	0.00725964	-0.236043	0.744966
Q9Y3A5	51119	SBDS	ENSG00000126524	-0.204658	0.241082	-0.322919	0.0565431	-0.620834	4.05536e-05	-0.416176	0.00446851	-0.297915	0.0689522	0.118261	0.502751
O15460-2		P4HA2		3.0003	1.03894e-14	1.02005	0.00688445	1.94221	9.1339e-08	-1.05809	0.00112169	0.922162	0.0113303	1.98025	4.19206e-08
P45973	23468	CBX5	ENSG00000094916	-0.834734	0.00103515	0.498779	0.0637614	0.0342647	0.907156	0.868999	0.000181395	-0.464514	0.0709584	-1.33351	5.89624e-08
Q12789	2975	GTF3C1	ENSG00000077235	0.929009	0.000626012	0.910152	0.000920516	-0.0111768	0.963424	-0.940186	7.55288e-05	-0.921329	0.000267887	0.0188569	0.957908
A6NDG6	283871	PGP	ENSG00000184207	-0.129824	0.721791	-0.42598	0.197699	-0.689962	0.0194275	-0.560138	0.0489038	-0.263982	0.43708	0.296156	0.371051
P07099	2052	EPHX1	ENSG00000143819	-3.53406	2.20309e-22	-2.39587	5.34019e-11	-2.35898	7.06016e-13	1.17508	0.000294144	0.036892	0.937291	-1.13819	0.000980145
Q86WV6	340061	STING1	ENSG00000184584; ENSG00000288243	1.28382	0.000783866	0.115745	0.792995	-0.662038	0.0628056	-1.94586	4.8735e-09	-0.777783	0.0336653	1.16808	0.00150793
P15291	2683	B4GALT1	ENSG00000086062	1.96837	9.25404e-07	-1.11067	0.0051255	-0.285646	0.461652	-2.25402	1.02953e-10	0.825027	0.0366487	3.07904	1.55476e-14
Q9UGP8	11231	SEC63	ENSG00000025796	-1.46113	8.42144e-07	-2.05717	2.43492e-11	-2.44693	2.24648e-18	-0.9858	0.000254925	-0.389761	0.216955	0.596039	0.0500846
P02654	341	APOC1	ENSG00000130208	1.67107	2.05132e-05	0.68825	0.0880481	1.52867	5.18164e-05	-0.142392	0.709478	0.840424	0.0298592	0.982816	0.00962288
Q9Y282	51614	ERGIC3	ENSG00000125991	-0.408142	0.449289	-0.981276	0.0544423	-2.23787	9.15502e-07	-1.82972	3.15465e-05	-1.25659	0.00787045	0.573133	0.264742
P01275	2641	GCG	ENSG00000115263	-1.53193	0.0612133	1.32594	0.123299	-1.50008	0.0454581	0.0318469	0.977141	-2.82602	0.000251694	-2.85786	0.000390352
O43790	3892	KRT86	ENSG00000170442	-0.472412	0.574813	3.26302	0.000101071	1.45284	0.0615455	1.92525	0.00720505	-1.81018	0.0138924	-3.73543	1.98503e-06
Q6UX07	147015	DHRS13	ENSG00000167536	-1.42069	0.144532	-0.174308	0.866969	0.90247	0.365674	2.32316	0.0100121	1.07678	0.301735	-1.24638	0.191506
O60266	109	ADCY3	ENSG00000138031	-1.83651	0.00699601	0.136037	0.868357	2.96227	3.31104e-05	4.79878	1.31163e-11	2.82623	5.95799e-05	-1.97255	0.00315271
Q16854	1716	DGUOK	ENSG00000114956	0.218063	0.639295	2.43773	4.63165e-09	2.8405	3.22289e-12	2.62243	1.95693e-12	0.402765	0.352161	-2.21967	7.69728e-09
P24158	5657	PRTN3	ENSG00000196415; ENSG00000277804	2.09831	0.0150917	-0.880955	0.302582	-1.23539	0.102257	-3.3337	7.68241e-06	-0.354434	0.688547	2.97927	0.000369907
Q9BRJ7	84309	NUDT16L1	ENSG00000168101	-1.82613	3.07368e-10	0.696353	0.0241768	-0.0278551	0.923982	1.79827	3.99565e-11	-0.724208	0.011814	-2.52248	3.95157e-18
Q6ZUT6	388115	CCDC9B	ENSG00000188549	2.35539	0.000405192	2.39131	0.000353661	1.79604	0.00469985	-0.559351	0.342495	-0.595271	0.369993	-0.0359195	0.961561
Q9UL12	1757	SARDH	ENSG00000123453	-4.56906	1.74883e-32	-2.93342	8.72828e-15	-3.01386	6.6328e-19	1.55521	2.82062e-06	-0.0804313	0.849719	-1.63564	3.2069e-06
O94973	161	AP2A2	ENSG00000183020	0.295001	0.111964	0.284799	0.126023	-0.0553229	0.762718	-0.350324	0.0286084	-0.340122	0.0527796	0.0102024	0.965926
P62877	9978	RBX1	ENSG00000100387	-1.62062	0.00127109	-3.09321	5.86185e-09	-2.16053	3.82324e-06	-0.539916	0.252646	0.932672	0.0743831	1.47259	0.00347196
O14653	9570	GOSR2	ENSG00000108433	-1.85229	1.876e-10	-0.464332	0.137909	-0.785222	0.00486848	1.06707	7.66147e-05	-0.32089	0.309773	-1.38796	1.22713e-06
Q9UIV1	29883	CNOT7	ENSG00000198791	-0.709722	0.0690628	0.202669	0.64314	0.889935	0.01786	1.59966	4.48113e-06	0.687265	0.0796416	-0.912392	0.0145757
Q9HCJ6	57687	VAT1L	ENSG00000171724	-0.425316	0.630252	2.55987	0.00278236	3.74331	1.56637e-05	4.16862	2.30054e-07	1.18344	0.161845	-2.98519	0.000182008
Q9UFC0	222229	LRWD1	ENSG00000161036	-0.780948	0.0991353	0.757177	0.120401	-0.0734327	0.868463	0.707515	0.0999564	-0.830609	0.068756	-1.53812	0.000575618
Q9Y2I8	22884	WDR37	ENSG00000047056	-0.0161786	0.966655	1.18217	0.000368527	1.28185	4.89147e-05	1.29802	9.71371e-06	0.0996725	0.800225	-1.19835	0.000120644
Q8NDH3	79716	NPEPL1	ENSG00000215440	0.0783279	0.851223	0.652224	0.054267	-0.500795	0.107583	-0.579123	0.0491431	-1.15302	0.000149555	-0.573896	0.0754024
O95210	8987	STBD1	ENSG00000118804	1.20858	0.0609903	2.58924	6.99208e-05	0.519994	0.413132	-0.688584	0.221051	-2.06925	0.000335062	-1.38066	0.0212604
Q9Y320	51075	TMX2	ENSG00000213593	-1.8031	3.28989e-07	-1.73272	2.0182e-06	-1.16023	0.000507263	0.642874	0.053969	0.572486	0.127348	-0.0703878	0.863977
O94826	9868	TOMM70	ENSG00000154174	-0.219262	0.310412	0.552742	0.00692917	0.252872	0.205626	0.472133	0.00924648	-0.299871	0.141778	-0.772004	5.43228e-05
P62424	6130	RPL7A	ENSG00000148303; ENSG00000280858	-1.71019	1.38955e-10	-2.19119	3.01069e-15	-2.50183	3.1363e-23	-0.79164	0.00116656	-0.310639	0.283318	0.481001	0.0810204
P31323	5577	PRKAR2B	ENSG00000005249; ENSG00000284096	-1.88039	0.000165218	1.00852	0.0569191	-2.3942	2.74884e-07	-0.5138	0.274469	-3.40272	1.39989e-12	-2.88892	8.16715e-09
Q13724	7841	MOGS	ENSG00000115275	-1.56694	1.24221e-14	-1.2765	1.20549e-09	-2.01264	8.04017e-26	-0.445702	0.0189993	-0.736142	0.000200544	-0.29044	0.17441
Q15438	9267	CYTH1	ENSG00000108669	1.07455	0.0700447	2.25545	0.000142825	1.01163	0.0726203	-0.0629203	0.908022	-1.24382	0.0220295	-1.1809	0.0329161
P05091	217	ALDH2	ENSG00000111275	-0.166858	0.622029	0.356072	0.263097	0.463292	0.115786	0.63015	0.0200706	0.10722	0.765424	-0.52293	0.0762604
O94830	23259	DDHD2	ENSG00000085788	0.286692	0.506604	1.2886	0.000974275	1.04839	0.00482536	0.761696	0.0290022	-0.240215	0.56666	-1.00191	0.00666575
Q9BWS9	66005	CHID1	ENSG00000177830	-3.34767	1.0483e-40	-2.03527	4.81072e-16	-1.69797	7.16662e-14	1.6497	2.79551e-13	0.337302	0.19842	-1.3124	3.28208e-08
P62495	2107	ETF1	ENSG00000120705	-0.582387	0.000654503	-0.69227	6.49595e-05	-0.532756	0.000982782	0.0496317	0.780731	0.159514	0.402716	0.109882	0.560253
Q9BR76	57175	CORO1B	ENSG00000172725	0.454664	0.00227242	0.131526	0.419538	0.597243	2.20302e-05	0.142579	0.314446	0.465717	0.00111963	0.323137	0.0275847
O60547	2762	GMDS	ENSG00000112699	-1.12684	0.00428209	-1.72544	1.73865e-05	-2.32371	2.0266e-10	-1.19687	0.000678574	-0.59827	0.136234	0.598602	0.138037
Q96GQ5	64755	RUSF1	ENSG00000140688	-0.559754	0.141556	-0.267325	0.507066	-1.74884	1.92899e-07	-1.18908	0.000249307	-1.48151	1.40922e-05	-0.292429	0.451758
Q86UX2	80760	ITIH5		-0.42967	0.617747	8.13409	7.93722e-15	4.83816	5.09055e-08	5.26783	1.72594e-10	-3.29593	9.97657e-06	-8.56376	8.78378e-19
P49773	3094	HINT1	ENSG00000169567	-0.278615	0.27636	1.01118	2.98143e-05	-0.286325	0.219756	-0.0077101	0.972362	-1.2975	2.95979e-09	-1.28979	1.3978e-08
Q9BY49	55825	PECR	ENSG00000115425	1.83973	0.00597065	3.69466	1.90359e-07	4.85756	2.69955e-11	3.01783	8.61372e-07	1.1629	0.0786461	-1.85493	0.00297196
Q06828	2331	FMOD	ENSG00000122176	3.45615	3.46844e-07	2.01509	0.00204654	3.17021	1.28782e-06	-0.285938	0.634018	1.15512	0.071678	1.44106	0.0204459
Q96EY7	55037	PTCD3	ENSG00000132300	0.307946	0.286364	-0.317694	0.259424	0.483678	0.063439	0.175732	0.50106	0.801372	0.00192288	0.625639	0.0167761
Q96ER9	79714	CCDC51	ENSG00000164051	0.1463	0.778888	-0.706144	0.106409	1.63384	8.62233e-05	1.48754	0.00011036	2.33998	2.2639e-08	0.852445	0.0427324
B7ZBB8	648791	PPP1R3G	ENSG00000219607	0.614971	0.135971	0.806696	0.0468814	3.46585	4.61463e-17	2.85088	1.24674e-14	2.65915	8.51954e-12	-0.191725	0.650104
P00747	5340	PLG	ENSG00000122194	2.0841	5.46597e-08	1.50149	9.04351e-05	1.55688	2.16295e-05	-0.527225	0.123675	0.055386	0.9095	0.582611	0.122986
Q13011	1891	ECH1	ENSG00000104823; ENSG00000282853	-0.44785	0.0951202	-0.503983	0.0608432	-1.19945	4.71076e-07	-0.751602	0.00113476	-0.695469	0.00513494	0.056133	0.853484
Q9NP61	26286	ARFGAP3	ENSG00000242247	-1.23647	0.000211512	-2.07314	1.69129e-09	-2.62147	5.83249e-17	-1.38501	3.71784e-06	-0.548331	0.10877	0.836676	0.012638
Q06787-5		FMR1		1.82264	2.5112e-08	2.90162	2.54504e-17	3.96728	5.42765e-30	2.14464	5.02209e-13	1.06566	0.000696127	-1.07898	0.000493447
P07814	2058	EPRS1	ENSG00000136628	-1.18784	5.13443e-16	-1.034	8.49977e-12	-0.973137	2.70833e-12	0.214702	0.132401	0.0608626	0.740129	-0.153839	0.335911
Q86UT6	79671	NLRX1	ENSG00000160703	-1.50106	6.237e-08	-1.50218	1.50728e-07	-0.514579	0.0586032	0.986479	0.000126707	0.987601	0.000371311	0.00112234	0.99916
Q15185	10728	PTGES3	ENSG00000110958	0.436431	0.0532378	0.800828	0.000285633	0.652019	0.00185523	0.215589	0.299105	-0.148809	0.538466	-0.364397	0.0938755
P02452	1277	COL1A1	ENSG00000108821	1.49818	0.0056992	1.74706	0.0013535	0.695878	0.187763	-0.802305	0.0912764	-1.05118	0.0390811	-0.248874	0.660015
P06746	5423	POLB	ENSG00000070501	-0.487148	0.138284	-0.525154	0.110903	-0.38061	0.215728	0.106538	0.744009	0.144544	0.698102	0.0380059	0.923122
Q15847	10974	ADIRF	ENSG00000148671	1.17071	0.00813477	1.48796	0.000800529	-0.83936	0.0379892	-2.01007	1.39047e-07	-2.32732	5.42991e-09	-0.317242	0.486843
P0DI81-3		TRAPPC2		-0.908817	0.0231137	-1.52607	0.000142925	-1.65837	5.35959e-06	-0.749556	0.0367266	-0.132302	0.771562	0.617254	0.12553
O15120	10555	AGPAT2	ENSG00000169692	-0.898738	0.0107723	-1.12293	0.00162214	-2.83218	3.93524e-18	-1.93344	5.73932e-10	-1.70925	1.45287e-07	0.224194	0.558523
Q9Y3L5	57826	RAP2C	ENSG00000123728	-0.932839	0.00612759	-0.866718	0.0128754	-0.200821	0.560393	0.732018	0.0192687	0.665896	0.0551911	-0.0661215	0.864761
Q16762	7263	TST	ENSG00000128311	-0.151452	0.60381	-1.86777	3.51764e-13	-0.694197	0.00367187	-0.542745	0.0184298	1.17358	1.71138e-06	1.71632	5.87519e-12
P0DOX5				1.51567	2.91907e-05	0.965716	0.00869759	1.13609	0.00111069	-0.379581	0.254999	0.170378	0.684459	0.549958	0.128338
Q56VL3	132299	OCIAD2	ENSG00000145247	2.42555	2.86121e-08	0.338458	0.466761	-1.26766	0.00106751	-3.69321	3.26536e-21	-1.60612	4.13607e-05	2.08709	5.30197e-07
Q6IA17	59307	SIGIRR	ENSG00000185187	0.138663	0.837831	0.582898	0.304472	0.301306	0.590721	0.162643	0.764432	-0.281591	0.626863	-0.444234	0.419562
O76095	10899	JTB	ENSG00000143543	-0.690755	0.412207	-2.42742	0.00290802	-3.2417	1.14212e-05	-2.55095	0.000328089	-0.814285	0.316264	1.73666	0.0290973
Q99653	11261	CHP1	ENSG00000187446	1.65161	4.56718e-08	2.13514	5.4479e-12	2.18405	2.29385e-13	0.532436	0.0531641	0.048912	0.899041	-0.483524	0.105571
Q6UWP2	79154	DHRS11	ENSG00000275397; ENSG00000278535	0.0421472	0.943477	-1.65991	7.08422e-05	-2.10553	2.84964e-08	-2.14768	5.32906e-09	-0.445617	0.304524	1.70206	2.88695e-05
Q9UM54-6		MYO6		-0.411892	0.344438	0.0592106	0.902285	0.762266	0.0571456	1.17416	0.00144423	0.703055	0.091279	-0.471103	0.255322
Q9HC52	57332	CBX8	ENSG00000141570	-0.695444	0.161334	2.19649	1.22663e-05	1.98475	3.4859e-05	2.6802	3.33022e-09	-0.211733	0.693653	-2.89193	1.16898e-09
Q96C01	84908	FAM136A	ENSG00000035141	-0.956433	0.022215	-1.39658	0.000899858	-0.807742	0.039341	0.14869	0.728466	0.588841	0.177791	0.44015	0.311634
P00734	2147	F2	ENSG00000180210	1.34007	1.78347e-05	1.40664	8.79238e-06	0.728148	0.0160165	-0.611926	0.028428	-0.67849	0.024255	-0.066564	0.850633
Q9Y4E8	9958	USP15	ENSG00000135655	0.213507	0.431768	0.82582	0.000852527	-0.0582191	0.813541	-0.271726	0.232379	-0.884039	0.000102614	-0.612312	0.00974765
Q7L2E3	22907	DHX30	ENSG00000132153	0.889636	0.00424954	1.91463	1.27818e-09	1.14532	0.000113047	0.25568	0.386574	-0.769315	0.00877671	-1.025	0.000495797
O75379	8674	VAMP4	ENSG00000117533	0.716067	0.0389379	-0.0276921	0.940789	-0.454923	0.15814	-1.17099	7.24571e-05	-0.42723	0.216345	0.743759	0.0248563
Q9H0W8	56006	SMG9	ENSG00000105771	-3.88498	2.47687e-07	-4.43748	3.09195e-08	-3.98629	1.07127e-08	-0.101309	0.884551	0.45119	0.591359	0.552499	0.479524
Q9Y276	617	BCS1L	ENSG00000074582	-1.52454	6.1306e-08	-1.37366	2.24001e-06	-0.820429	0.00232457	0.704115	0.00752374	0.553228	0.0602533	-0.150887	0.632376
A6NCC3	728047	GOLGA8O	ENSG00000206127	-1.61244	0.0427322	-5.48714	1.49945e-09	-5.08782	9.17221e-11	-3.47538	1.80743e-06	0.399318	0.66741	3.8747	4.05459e-06
O14949	27089	UQCRQ	ENSG00000164405	-0.782181	0.00204197	-0.767146	0.00308634	-0.637578	0.00801337	0.144603	0.571798	0.129569	0.664187	-0.0150343	0.962916
Q13526	5300	PIN1	ENSG00000127445	0.122264	0.738711	1.2362	6.39916e-05	-0.503831	0.0822585	-0.626095	0.0216641	-1.74003	3.8426e-10	-1.11393	0.000127596
Q9UHK6	23600	AMACR	ENSG00000242110	0.432475	0.373792	-1.06099	0.0177487	1.24262	0.00397862	0.810143	0.0451435	2.30361	1.24875e-07	1.49346	0.000537621
P61353	6155	RPL27	ENSG00000131469	-2.12217	3.383e-21	-1.89288	3.26542e-16	-2.15909	1.27534e-24	-0.036924	0.875039	-0.266209	0.275433	-0.229285	0.342431
Q8N0Z6	91875	TTC5	ENSG00000136319	1.88189	1.37508e-05	1.28962	0.00304982	1.05606	0.0109005	-0.825831	0.0293705	-0.233563	0.618194	0.592267	0.168363
O00203	8546	AP3B1	ENSG00000132842	-0.660836	0.000708959	-0.736719	0.000206646	-0.698805	0.000136667	-0.0379697	0.850095	0.0379138	0.879028	0.0758834	0.735173
P04196	3273	HRG	ENSG00000113905	2.54948	2.18744e-10	1.96401	8.8274e-07	2.10339	4.66637e-08	-0.446093	0.211924	0.139379	0.765999	0.585472	0.134165
Q6AI08	63897	HEATR6	ENSG00000068097	-1.18704	0.00130934	-0.7165	0.0635496	-1.14781	0.000903268	0.0392387	0.924787	-0.431306	0.270191	-0.470545	0.216367
Q7L1V2	22879	MON1B	ENSG00000103111	-1.70764	0.032018	-3.65081	1.5976e-05	-3.51384	2.51599e-06	-1.80621	0.0105885	0.136967	0.898232	1.94317	0.0149939
P33908	4121	MAN1A1	ENSG00000111885	0.65564	0.0144768	2.04398	3.67296e-14	0.330042	0.208159	-0.325599	0.180714	-1.71394	7.11444e-13	-1.38834	2.70021e-08
Q9NUV9	55303	GIMAP4	ENSG00000133574	2.47965	3.52409e-09	1.8484	9.53852e-06	0.0969428	0.827806	-2.3827	3.83225e-11	-1.75145	2.84892e-06	0.63125	0.121834
P40938	5983	RFC3	ENSG00000133119	-0.44423	0.330695	-0.959542	0.0275926	-1.27893	0.00112624	-0.834705	0.0291114	-0.319392	0.48778	0.515312	0.240815
O14498	3671	ISLR	ENSG00000129009; ENSG00000288508	4.92055	1.39706e-16	2.4618	5.6656e-06	0.99989	0.0501881	-3.92066	4.43345e-16	-1.46191	0.00260158	2.45876	1.90872e-06
P08185	866	SERPINA6	ENSG00000170099; ENSG00000277405	0.412399	0.343042	-1.04066	0.00945332	-1.60212	9.29557e-06	-2.01452	8.61791e-09	-0.561469	0.161465	1.45305	0.000170931
Q13402	4647	MYO7A	ENSG00000137474	-1.95515	0.00045924	0.122463	0.855427	-2.25357	1.39404e-05	-0.298419	0.584062	-2.37603	6.94916e-06	-2.07761	0.000153651
Q15691	22919	MAPRE1	ENSG00000101367	0.8804	5.51647e-08	1.3029	2.9022e-15	0.784195	4.92658e-07	-0.0962054	0.550609	-0.518709	0.000846868	-0.422504	0.00819229
Q9H5Q4	64216	TFB2M	ENSG00000162851	0.164779	0.767795	-0.363949	0.460464	-0.302725	0.499272	-0.467504	0.267674	0.0612245	0.918333	0.528729	0.259645
O43169	80777	CYB5B	ENSG00000103018	0.901992	0.00874161	0.549325	0.120864	4.44434	1.2306e-32	3.54234	3.00599e-27	3.89501	1.12034e-28	0.352667	0.315785
P85037	221937	FOXK1	ENSG00000164916	-1.36087	1.94473e-06	-0.785294	0.00853594	-1.19528	9.19176e-06	0.165586	0.572227	-0.409986	0.173376	-0.575572	0.0473951
P31749	207	AKT1	ENSG00000142208	0.146693	0.649617	0.400982	0.168498	-0.0863893	0.758643	-0.233082	0.372634	-0.487371	0.0750701	-0.254289	0.377201
Q9NX62	54928	BPNT2	ENSG00000104331	-1.18216	3.88286e-07	-1.13871	2.08196e-06	0.0208178	0.942602	1.20298	2.50398e-08	1.15952	4.34728e-07	-0.0434592	0.875419
P51858	3068	HDGF	ENSG00000143321	0.660482	0.00263497	0.0346773	0.892529	-0.176936	0.41583	-0.837418	1.19039e-05	-0.211614	0.365617	0.625805	0.00319674
Q9H425	84886	C1orf198	ENSG00000119280	1.65648	2.5419e-05	1.0367	0.00920635	0.231172	0.57071	-1.4253	2.80546e-05	-0.805524	0.0319987	0.61978	0.111481
Q9ULX3	28987	NOB1	ENSG00000141101	-0.214827	0.744044	3.0348	9.66424e-07	1.53154	0.00749174	1.74637	0.000975363	-1.50326	0.00583665	-3.24963	1.68134e-08
Q5HYI8	285282	RABL3	ENSG00000144840	0.477612	0.145389	-1.31006	2.4626e-05	-0.505291	0.0880916	-0.982903	0.000329579	0.804766	0.00846693	1.78767	3.64829e-09
Q08999	5934	RBL2	ENSG00000103479	2.92761	0.000234122	-0.173185	0.83403	-0.761221	0.27751	-3.68883	8.26473e-08	-0.588036	0.450908	3.10079	4.95491e-05
Q8N4X5	84632	AFAP1L2	ENSG00000169129	1.2011	0.00274686	1.79156	9.94951e-06	2.90533	7.48625e-13	1.70423	1.98023e-06	1.11377	0.00403233	-0.590452	0.133546
Q9GZT9	54583	EGLN1	ENSG00000135766	-0.582912	0.23055	1.42403	0.00294779	2.53791	7.4092e-08	3.12082	2.29174e-12	1.11388	0.0165084	-2.00694	7.66621e-06
P10909	1191	CLU	ENSG00000120885	0.457737	0.280232	3.22819	1.70217e-14	1.5928	3.12707e-05	1.13506	0.00133388	-1.63539	5.84808e-06	-2.77046	4.91951e-13
O43813	10314	LANCL1	ENSG00000115365	-1.5519	1.37078e-12	-0.888886	9.04006e-05	-0.768176	0.000253058	0.783723	0.000117863	0.12071	0.644708	-0.663013	0.00249036
Q96J01	84321	THOC3	ENSG00000051596	0.156861	0.767325	1.21211	0.00645673	2.21999	2.91968e-07	2.06313	2.13773e-07	1.00789	0.0196503	-1.05524	0.0119537
O60232	10534	ZNRD2	ENSG00000173465	0.254407	0.648679	-1.39728	0.00363758	0.338369	0.494312	0.0839623	0.867648	1.73565	0.000217824	1.65168	0.000410547
Q9H0D6	22803	XRN2	ENSG00000088930	0.172869	0.418045	0.0675551	0.762568	0.50457	0.00636906	0.331701	0.0601273	0.437015	0.0216658	0.105314	0.616645
Q9UBW5	51411	BIN2	ENSG00000110934	-2.74247	0.000679497	-4.58767	2.4307e-07	-4.71509	2.10895e-09	-1.97262	0.00594164	-0.127417	0.884544	1.8452	0.0226864
P07384	823	CAPN1	ENSG00000014216	0.418349	0.00466787	-0.201374	0.194296	0.0789185	0.608898	-0.339431	0.00996397	0.280293	0.0582579	0.619724	1.06173e-05
P40818-2		USP8		0.56191	0.165883	0.161041	0.714237	0.175756	0.668943	-0.386154	0.278413	0.0147148	0.979846	0.400869	0.314095
P49750	56252	YLPM1	ENSG00000119596	-0.274971	0.346282	1.64954	2.06709e-09	1.37897	1.28856e-07	1.65394	1.32187e-11	-0.270578	0.34732	-1.92452	9.94936e-14
Q5BJH2	85013	TMEM128	ENSG00000132406	-3.8937	3.07995e-08	-4.08389	3.10409e-08	-4.52698	8.65342e-12	-0.63328	0.315152	-0.443089	0.545502	0.190191	0.807365
Q9H6K4	80207	OPA3	ENSG00000125741	-0.515733	0.0798112	-1.169	4.78535e-05	0.22363	0.450224	0.739362	0.00447598	1.39263	4.4607e-07	0.653269	0.0212405
Q96K21	84936	ZFYVE19	ENSG00000166140	1.58425	0.0569942	2.17133	0.00897506	2.47772	0.00214769	0.893471	0.228243	0.306389	0.749391	-0.587082	0.473322
P60880-2		SNAP25		-0.561026	0.113581	0.070274	0.863697	-0.477251	0.148516	0.0837746	0.814147	-0.547525	0.113215	-0.6313	0.0635743
Q13510	427	ASAH1	ENSG00000104763	0.336956	0.214329	0.82456	0.00141777	2.69223	1.12653e-25	2.35527	8.27686e-24	1.86767	1.65985e-14	-0.487603	0.0516315
P50416	1374	CPT1A	ENSG00000110090	0.084192	0.704635	-1.31682	1.15181e-12	0.168706	0.375044	0.0845135	0.654064	1.48553	3.15199e-17	1.40102	6.00864e-15
O00186	6814	STXBP3	ENSG00000116266	-0.261039	0.282395	-0.0547196	0.834353	0.883559	4.63425e-05	1.1446	1.68547e-08	0.938278	1.46909e-05	-0.20632	0.385623
Q66K74	55201	MAP1S	ENSG00000130479	0.573584	0.00153138	0.569403	0.0018973	0.207231	0.251527	-0.366353	0.024518	-0.362172	0.0419133	0.0041808	0.987466
Q8NFJ9	582	BBS1	ENSG00000174483	-1.96942	5.24485e-05	-0.448651	0.399357	-0.163446	0.738268	1.80597	7.0869e-05	0.285205	0.618069	-1.52077	0.00149633
Q9Y3D9	51649	MRPS23	ENSG00000181610	0.473201	0.207121	2.59409	2.00678e-12	2.90846	7.30216e-16	2.43526	8.44358e-14	0.314363	0.416188	-2.12089	3.59131e-10
Q6P179	64167	ERAP2	ENSG00000164308	0.965278	0.0818501	-1.75362	0.00105025	0.472884	0.383675	-0.492394	0.316764	2.22651	2.47269e-05	2.7189	3.53207e-07
A4D126	729920	CRPPA	ENSG00000214960	-1.2005	0.00107553	-0.320804	0.427971	-1.14784	0.000844598	0.0526691	0.894825	-0.827031	0.0219164	-0.8797	0.0155674
Q86SZ2	122553	TRAPPC6B	ENSG00000182400	0.373751	0.317023	-0.965595	0.00510246	-1.38028	9.59639e-06	-1.75403	5.24019e-09	-0.414682	0.24085	1.33935	5.51587e-05
Q9Y376	51719	CAB39	ENSG00000135932	-0.139668	0.675614	-2.53682	9.15497e-18	-0.15379	0.600986	-0.0141219	0.960416	2.38303	4.29214e-17	2.39715	7.72327e-17
Q9BRK5	51150	SDF4	ENSG00000078808	0.643706	0.0685798	2.338	3.98297e-11	0.360959	0.292829	-0.282747	0.379045	-1.97704	2.17155e-10	-1.69429	1.87949e-07
P48745	4856	CCN3	ENSG00000136999	-0.538352	0.435791	1.58176	0.0186304	6.14181	2.73256e-15	6.68016	3.0937e-20	4.56005	8.82014e-11	-2.12011	0.000714661
O95453	5073	PARN	ENSG00000140694; ENSG00000274829	-2.35097	0.000305813	-3.51358	4.17071e-07	-3.8978	4.31583e-10	-1.54683	0.00795309	-0.384223	0.588751	1.16261	0.0777075
Q9NUL7	55794	DDX28	ENSG00000182810	1.07125	0.0446771	1.09855	0.0392944	1.97139	0.000113363	0.900146	0.0564201	0.87284	0.0977547	-0.0273057	0.964346
O14818	5688	PSMA7	ENSG00000101182	-0.356751	0.0101435	-0.323571	0.0222114	-0.156728	0.250011	0.200023	0.119466	0.166843	0.256464	-0.0331806	0.832818
P08397	3145	HMBS	ENSG00000256269	0.559059	0.0434179	0.704296	0.0103249	0.127416	0.655635	-0.431642	0.0767751	-0.57688	0.0269788	-0.145237	0.616645
P56211	10776	ARPP19	ENSG00000128989	0.801628	0.0598107	0.194912	0.675125	1.3329	0.000862275	0.531269	0.164867	1.13799	0.00473357	0.606717	0.142565
Q96A49	94056	SYAP1	ENSG00000169895	-1.43388	0.00193403	2.21235	6.28181e-06	0.0147186	0.988167	1.4486	0.000705688	-2.19763	4.42978e-07	-3.64623	1.77413e-14
Q14BN4	7871	SLMAP	ENSG00000163681	2.21447	1.7187e-06	1.9358	3.05959e-05	1.94265	1.29306e-05	-0.271813	0.528965	0.00685622	0.9966	0.278669	0.566677
P22760	13	AADAC	ENSG00000114771	-1.72284	5.39322e-06	-1.45743	0.000188549	-2.44576	6.4033e-12	-0.722923	0.0384689	-0.988333	0.00753737	-0.26541	0.52066
Q13177	5062	PAK2	ENSG00000180370	0.413047	0.0446828	-0.417903	0.0415166	0.181253	0.371608	-0.231795	0.212394	0.599155	0.00190486	0.83095	1.46812e-05
Q5JVS0	22927	HABP4	ENSG00000130956	0.396668	0.337691	2.18251	2.49811e-08	2.79139	4.61136e-13	2.39472	8.33958e-12	0.608878	0.117563	-1.78584	7.98818e-07
Q15126	10654	PMVK	ENSG00000163344	0.174717	0.430902	0.450647	0.0282899	-0.0655862	0.748966	-0.240303	0.194878	-0.516233	0.006838	-0.27593	0.171067
Q15428	8175	SF3A2	ENSG00000104897	-0.14946	0.520378	0.533772	0.0122779	0.195744	0.353369	0.345204	0.0712387	-0.338028	0.107191	-0.683232	0.000608703
Q14997	23198	PSME4	ENSG00000068878	3.18198	0.000100523	0.499392	0.553762	1.44945	0.0570759	-1.73253	0.00992909	0.950057	0.240032	2.68259	0.000479829
P14314	5589	PRKCSH	ENSG00000130175	-0.620407	0.00556578	0.455587	0.0511141	-0.508979	0.0163641	0.111428	0.620369	-0.964565	3.44406e-06	-1.07599	4.80759e-07
Q9NVS9	55163	PNPO	ENSG00000108439	-0.69923	0.00302852	0.334207	0.186062	0.212797	0.38086	0.912028	1.87947e-05	-0.12141	0.651374	-1.03344	5.23308e-06
Q8TB03	159013	CXorf38	ENSG00000185753	0.498485	0.158897	-0.0297174	0.936614	1.56764	1.549e-06	1.06915	0.000394151	1.59735	7.72414e-07	0.528203	0.116577
Q96PB7	118427	OLFM3	ENSG00000118733	0.0130052	0.983423	-0.175553	0.672514	0.878689	0.0156239	0.865684	0.0104759	1.05424	0.00389639	0.188558	0.644031
Q00765	7905	REEP5	ENSG00000129625	-1.23104	0.00025111	-1.64727	1.75715e-06	-1.98327	2.41855e-10	-0.75223	0.0142151	-0.336008	0.357392	0.416222	0.239004
Q8IVF5	26230	TIAM2	ENSG00000146426	4.30638	3.27458e-12	0.363821	0.552967	1.23358	0.0235129	-3.07279	7.51465e-10	0.869763	0.127812	3.94256	1.36301e-11
P82933	64965	MRPS9	ENSG00000135972	0.43471	0.356006	1.30297	0.00306999	1.17136	0.00516167	0.736652	0.061348	-0.131605	0.786698	-0.868257	0.0383974
Q6KCM7-5		SLC25A25		-0.117509	0.845413	0.146098	0.807117	1.34334	0.00730949	1.46085	0.00161765	1.19724	0.0187418	-0.263608	0.628306
Q9Y3D3	51021	MRPS16	ENSG00000182180	0.339324	0.596794	-0.438368	0.463509	0.319748	0.586592	-0.0195758	0.967033	0.758116	0.193727	0.777691	0.166425
O43149	23140	ZZEF1	ENSG00000074755	-1.03194	1.20414e-05	-0.593346	0.0163431	-0.676962	0.00270668	0.354977	0.115194	-0.0836165	0.766445	-0.438594	0.068132
Q96C11	55277	FGGY	ENSG00000172456	-0.833924	0.0910816	-0.154311	0.778308	-1.13965	0.0110696	-0.305724	0.509771	-0.985337	0.035831	-0.679613	0.161082
Q6ZT21	643853	TMPPE	ENSG00000188167	1.8292	0.000206572	0.025625	0.967125	0.436981	0.374482	-1.39222	0.00102215	0.411356	0.438763	1.80358	0.000135299
P14209	4267	CD99	ENSG00000002586	-1.88584	0.000374456	0.984334	0.0807696	-2.16844	1.08277e-05	-0.282595	0.586219	-3.15277	5.10654e-10	-2.87018	6.56247e-08
Q9BRT2	84300	UQCC2	ENSG00000137288	-0.444566	0.247671	-0.426404	0.268492	0.600547	0.0958214	1.04511	0.00153558	1.02695	0.00410167	-0.0181627	0.967866
Q01469	2171	FABP5	ENSG00000164687	0.222421	0.615461	0.588294	0.14184	-1.26519	0.000283237	-1.48761	8.37608e-06	-1.85348	1.14173e-07	-0.365873	0.352851
P20711	1644	DDC	ENSG00000132437	-1.28	0.0219088	2.45295	3.11051e-05	-1.25687	0.0149876	0.0231317	0.972932	-3.70982	3.8937e-12	-3.73295	5.27577e-11
Q9BXW6	114876	OSBPL1A	ENSG00000141447	0.456752	0.469804	0.861714	0.146707	1.86376	0.000896345	1.40701	0.00631401	1.00205	0.082774	-0.404962	0.493565
Q86TB9	219988	PATL1	ENSG00000166889	1.29354	0.000627796	0.640405	0.100848	1.21649	0.000811583	-0.0770526	0.835418	0.57608	0.135738	0.653133	0.0799612
Q92597	10397	NDRG1	ENSG00000104419	2.06286	1.0666e-07	1.47703	0.000143025	-0.181677	0.634423	-2.24454	2.61477e-11	-1.6587	2.18138e-06	0.585837	0.125867
Q96EV8	84062	DTNBP1	ENSG00000047579	-0.483467	0.141664	0.771088	0.0184503	1.18861	0.000111074	1.67207	6.59438e-09	0.417518	0.212732	-1.25456	3.60972e-05
Q96BS2	54997	TESC	ENSG00000088992	-0.621014	0.219206	-2.6581	9.20201e-08	-2.82531	2.81792e-10	-2.2043	3.00329e-07	-0.167209	0.762154	2.03709	2.17042e-05
Q9NW97	55092	TMEM51	ENSG00000171729	-2.38734	5.6709e-06	-3.38093	1.65008e-09	-3.2759	4.77388e-11	-0.888563	0.0637922	0.105026	0.878661	0.993589	0.0621384
Q32P28	64175	P3H1	ENSG00000117385	2.62276	5.97492e-13	0.906604	0.011881	1.01428	0.0028857	-1.60848	1.74629e-07	0.107676	0.799598	1.71616	5.23533e-07
Q08397	4016	LOXL1	ENSG00000129038	1.53799	0.0241465	-0.0616969	0.929667	-2.164	0.000295938	-3.70198	9.72124e-10	-2.1023	0.000615747	1.59968	0.0138123
Q8IY21	55601	DDX60	ENSG00000137628	0.293972	0.642202	-1.84974	0.000711027	-2.13745	1.48833e-05	-2.43142	4.30754e-07	-0.287708	0.626863	2.14371	6.36429e-05
Q969L2	114569	MAL2	ENSG00000147676	0.818971	0.00861759	-0.900063	0.00355469	0.683607	0.0219429	-0.135364	0.654519	1.58367	7.55799e-08	1.71903	8.12389e-09
P48643	22948	CCT5	ENSG00000150753	-0.374807	0.0379234	-0.373289	0.0410611	-0.118779	0.508905	0.256028	0.120761	0.25451	0.168685	-0.00151751	0.993852
Q9Y6R4	4216	MAP3K4	ENSG00000085511	0.104614	0.870374	-0.628453	0.223757	-0.940945	0.0411663	-1.04556	0.0172317	-0.312492	0.560928	0.733067	0.141585
O94763	8725	URI1	ENSG00000105176	-0.0968199	0.801401	-0.791962	0.016516	0.339291	0.301478	0.436111	0.15038	1.13125	0.000338314	0.695142	0.0305883
Q96BH1	64320	RNF25	ENSG00000163481	1.55776	0.000548666	0.571939	0.22335	-0.764111	0.0657138	-2.32187	3.33385e-09	-1.33605	0.00126529	0.985825	0.0239981
P15090	2167	FABP4	ENSG00000170323	0.0223999	0.977525	2.04834	5.42938e-05	1.36425	0.00454296	1.34185	0.00257707	-0.684094	0.164531	-2.02594	1.77812e-05
Q14126	1829	DSG2	ENSG00000046604	1.45878	0.0253681	2.68239	5.44464e-05	1.54496	0.0132049	0.0861751	0.898353	-1.13743	0.062237	-1.22361	0.0457948
Q01658	1810	DR1	ENSG00000117505	-0.196031	0.594384	0.809209	0.0161354	1.48571	2.95293e-06	1.68174	1.42454e-08	0.676497	0.0390897	-1.00524	0.00137519
P62195	5705	PSMC5	ENSG00000087191	-0.291997	0.0685483	-0.395213	0.0129822	-0.335478	0.0237357	-0.043481	0.782315	0.0597345	0.749391	0.103216	0.54159
Q9BYC8	64983	MRPL32	ENSG00000106591	0.34192	0.399942	1.8595	8.05046e-07	3.00681	1.83126e-15	2.66489	8.73948e-15	1.14731	0.00134841	-1.51758	1.52072e-05
Q9Y2T2	26985	AP3M1	ENSG00000185009	-1.27379	6.534e-12	-0.0628782	0.777185	-0.441717	0.0152598	0.832072	1.27828e-06	-0.378838	0.0469278	-1.21091	3.30632e-11
O95347	10592	SMC2	ENSG00000136824	-0.801154	0.0190174	-0.779184	0.024879	2.36049	4.85539e-12	3.16165	2.76167e-22	3.13968	6.64207e-20	-0.0219705	0.957908
P08631	3055	HCK	ENSG00000101336	-0.1955	0.537947	-0.546992	0.0617716	0.3785	0.181664	0.574	0.0269829	0.925492	0.000800081	0.351492	0.228811
Q9Y2G3	23200	ATP11B	ENSG00000058063	2.92218	8.46323e-07	-0.50279	0.401185	-0.686755	0.196395	-3.60894	3.11831e-12	-0.183965	0.769547	3.42497	3.6552e-09
Q03591	3078	CFHR1	ENSG00000244414	2.69682	6.60972e-09	1.96441	1.92154e-05	1.67078	0.000133466	-1.02603	0.00929878	-0.293625	0.544947	0.732407	0.10037
Q8N8S7	55740	ENAH	ENSG00000154380	1.55231	5.67521e-10	-0.213992	0.432197	0.0715768	0.792307	-1.48074	1.38258e-11	0.285569	0.287684	1.7663	4.07879e-13
Q8WWP7	170575	GIMAP1	ENSG00000213203	1.3369	5.5339e-06	1.70466	1.27409e-08	1.38172	1.15519e-06	0.0448227	0.885837	-0.32294	0.29496	-0.367763	0.217247
P63244	10399	RACK1	ENSG00000204628	-1.22711	2.90244e-10	-1.62144	7.50312e-16	-1.79206	1.28502e-22	-0.564956	0.00166181	-0.170621	0.437977	0.394335	0.0500296
P19013	3851	KRT4	ENSG00000170477	1.01215	0.122704	1.00274	0.124403	0.679764	0.280165	-0.332388	0.575565	-0.322972	0.631773	0.00941552	0.993852
O75152	9877	ZC3H11A	ENSG00000058673	-3.83817	6.73398e-28	-4.56036	1.11754e-33	-5.04385	1.91698e-49	-1.20568	6.53694e-05	-0.483487	0.166179	0.722193	0.0337679
P50579	10988	METAP2	ENSG00000111142	-1.01949	8.84302e-05	-1.51542	1.17822e-08	-0.942178	0.000120199	0.0773102	0.777902	0.573245	0.0310524	0.495935	0.0618462
O14972	10311	VPS26C	ENSG00000157538	0.494043	0.367532	3.24506	1.53023e-09	1.52453	0.00185771	1.03048	0.023428	-1.72053	0.000206905	-2.75101	1.6841e-08
Q8IUF8	84864	RIOX2	ENSG00000170854	-0.608575	0.270261	0.661118	0.236804	0.0825261	0.893704	0.691101	0.158928	-0.578592	0.287067	-1.26969	0.0127696
Q9Y237	5303	PIN4	ENSG00000102309	-0.272436	0.419812	-0.202493	0.553679	-0.109534	0.728231	0.162902	0.597387	0.092959	0.804433	-0.0699425	0.841457
O75391	9552	SPAG7	ENSG00000091640	-1.91135	4.04658e-05	-0.0555778	0.916107	-0.823695	0.0646723	1.08766	0.0120912	-0.768117	0.103466	-1.85577	5.13844e-05
P12270	7175	TPR	ENSG00000047410	0.814484	0.00201882	1.30835	8.08312e-07	1.34391	1.03311e-07	0.529425	0.0265527	0.0355595	0.915879	-0.493865	0.055932
Q8TBP6	55972	SLC25A40	ENSG00000075303	1.59398	4.15582e-05	-0.216748	0.611191	0.968795	0.00962907	-0.625188	0.0712274	1.18554	0.00158369	1.81073	1.41371e-06
P13762	3126	HLA-DRB4	ENSG00000227357; ENSG00000231021	2.18099	1.3209e-05	0.628563	0.222727	1.39362	0.00347905	-0.787374	0.07125	0.765055	0.127845	1.55243	0.00112248
Q8N474	6422	SFRP1	ENSG00000104332	-0.691276	0.273361	1.53404	0.0143227	-0.438235	0.452254	0.253041	0.67793	-1.97228	0.00048039	-2.22532	0.000143286
P09960	4048	LTA4H	ENSG00000111144	-0.236191	0.356436	0.373029	0.133879	0.213544	0.375044	0.449735	0.0375526	-0.159485	0.542789	-0.60922	0.00789167
O43847	4898	NRDC	ENSG00000078618	-0.64624	0.113033	0.712736	0.0859822	0.466616	0.243039	1.11286	0.00201203	-0.24612	0.572916	-1.35898	0.000370962
O15031	23654	PLXNB2	ENSG00000196576	0.510353	0.0119867	-0.213676	0.318809	0.667942	0.000472266	0.15759	0.414001	0.881618	3.34513e-06	0.724029	0.000169696
Q9H4M9	10938	EHD1	ENSG00000110047	0.939059	1.4531e-07	0.4349	0.01926	0.350535	0.0466343	-0.588525	0.000226	-0.0843653	0.682793	0.50416	0.0042041
Q9GZL7	55759	WDR12	ENSG00000138442	0.478825	0.611398	-2.2918	0.00553464	-2.35324	0.00145603	-2.83207	9.57278e-05	-0.0614432	0.937291	2.77062	0.000733077
Q9H9P8	79944	L2HGDH	ENSG00000087299	-1.7149	5.56964e-09	-0.655374	0.0349265	-0.315467	0.286958	1.39944	3.14959e-07	0.339907	0.297863	-1.05953	0.000268692
O14672	102	ADAM10	ENSG00000137845	0.00686244	0.985305	0.253208	0.341059	0.803319	0.000664025	0.796457	0.000298639	0.550111	0.0240704	-0.246346	0.333882
Q3C1V8	390259	BSX	ENSG00000188909	-0.464421	0.319925	-0.288588	0.54795	2.0447	2.71922e-06	2.50912	8.52805e-10	2.33329	7.34492e-08	-0.175833	0.714574
Q9Y3C4	51002	TPRKB	ENSG00000144034	-0.578665	0.0656193	0.240817	0.480055	-0.119917	0.701659	0.458748	0.108921	-0.360734	0.262869	-0.819482	0.00604635
Q6DD88	25923	ATL3	ENSG00000184743	0.285078	0.181707	-0.688813	0.000635086	-0.529945	0.00483882	-0.815023	3.6806e-06	0.158868	0.477147	0.97389	4.41145e-07
Q9P0R6	51527	GSKIP	ENSG00000100744	-0.738536	0.0571225	-0.939342	0.0157367	-0.417577	0.259312	0.320958	0.383355	0.521765	0.19422	0.200807	0.632181
O75191	9942	XYLB	ENSG00000093217	-1.33495	0.0119383	-2.78745	4.09201e-07	0.809912	0.129021	2.14486	1.38549e-05	3.59737	1.02847e-10	1.45251	0.00588072
P62191	5700	PSMC1	ENSG00000100764	-0.176843	0.259164	0.176787	0.259223	0.285089	0.0455049	0.461932	0.000420551	0.108302	0.508262	-0.35363	0.01339
Q92796	1741	DLG3	ENSG00000082458	0.0262853	0.957821	-0.863653	0.0131492	0.471607	0.167681	0.445322	0.165218	1.33526	6.06637e-05	0.889938	0.00819229
Q7Z5L9	359948	IRF2BP2	ENSG00000168264	0.339947	0.465986	0.832591	0.0542298	-0.350439	0.38864	-0.690386	0.0657019	-1.18303	0.00253063	-0.492645	0.243817
Q96J02	83737	ITCH	ENSG00000078747	2.33128	0.000683818	1.79875	0.00851636	1.87258	0.00432713	-0.458699	0.455427	0.073832	0.933945	0.532531	0.442451
P51689	414	ARSD	ENSG00000006756	-0.292739	0.549232	-0.160714	0.747406	2.30157	2.12122e-07	2.5943	3.59322e-10	2.46228	1.97953e-08	-0.132024	0.788349
O15212	10471	PFDN6	ENSG00000204220; ENSG00000206283; ENSG00000224782; ENSG00000235692; ENSG00000237335	0.0990767	0.698064	0.497112	0.0250539	0.27647	0.197801	0.177393	0.39224	-0.220642	0.336451	-0.398036	0.0619865
A6NCE7	643246	MAP1LC3B2	ENSG00000258102	1.18781	7.02941e-07	2.77694	4.78778e-28	2.57251	2.21471e-26	1.3847	1.44117e-10	-0.204431	0.432898	-1.58913	3.76206e-12
P05556	3688	ITGB1	ENSG00000150093	2.23403	1.08357e-21	1.88789	8.33166e-16	0.642359	0.00367071	-1.59167	2.21821e-15	-1.24553	2.80693e-09	0.346141	0.136173
Q13627	1859	DYRK1A	ENSG00000157540	-0.954376	0.0130696	-1.54687	6.4934e-05	-1.33705	0.000152836	-0.38267	0.287409	0.20982	0.636277	0.59249	0.127844
Q9Y6G9	51143	DYNC1LI1	ENSG00000144635	0.688927	0.000255357	0.140052	0.504282	0.288826	0.120906	-0.400101	0.0184966	0.148774	0.478362	0.548875	0.00280178
Q8IVT5	8844	KSR1	ENSG00000141068	-0.473816	0.131959	-0.0374081	0.913904	-0.952954	0.000686929	-0.479138	0.0837048	-0.915546	0.00139661	-0.436408	0.153827
Q9H8M1	80219	COQ10B	ENSG00000115520	0.736733	0.0508581	1.00623	0.00701014	1.6008	6.77574e-06	0.864065	0.00888356	0.594572	0.112134	-0.269492	0.484626
Q6UUV9	23373	CRTC1	ENSG00000105662	-1.75742	2.76622e-07	-0.0999174	0.804335	-0.589453	0.077535	1.16797	0.000236354	-0.489535	0.171573	-1.65751	8.58103e-07
P20962	5763	PTMS	ENSG00000159335	0.752475	0.376567	1.90846	0.0181827	3.07509	0.000132391	2.32261	0.00122312	1.16662	0.147064	-1.15599	0.128489
Q8N6G6	92949	ADAMTSL1	ENSG00000178031	2.7461	0.000244019	0.250245	0.760345	0.684318	0.343889	-2.06178	0.000975363	0.434073	0.591315	2.49586	0.000438422
P07476	3713	IVL	ENSG00000163207	0.587429	0.316338	0.455024	0.438306	0.0723764	0.911296	-0.515053	0.299201	-0.382648	0.505634	0.132405	0.829629
Q99729-2		HNRNPAB		-1.07097	3.05098e-08	0.459162	0.0261803	0.319357	0.105466	1.39032	9.53584e-15	-0.139805	0.528573	-1.53013	7.41047e-16
O75153	23277	CLUH	ENSG00000132361	-0.00733181	0.984692	-1.31983	0.00874812	-2.43825	8.8818e-08	-2.43092	4.16698e-08	-1.11842	0.0190169	1.3125	0.00736546
Q6NZI2	284119	CAVIN1	ENSG00000177469	-0.57361	0.0673048	-0.00144617	0.994345	-0.613578	0.0344894	-0.0399674	0.896392	-0.612131	0.0422109	-0.572164	0.0594034
O00170	9049	AIP	ENSG00000110711	1.42588	4.30677e-10	2.34506	5.341e-23	1.52353	6.31101e-12	0.0976541	0.673361	-0.821528	0.000126535	-0.919183	2.60675e-05
Q8WUH2	9392	TGFBRAP1	ENSG00000135966	-2.29809	5.35907e-06	-2.16037	3.39162e-05	-1.96857	2.70342e-05	0.329527	0.513171	0.191806	0.758107	-0.137721	0.807796
Q8NC96	25977	NECAP1	ENSG00000089818	0.407218	0.400907	-0.462493	0.3192	-2.01811	4.21786e-07	-2.42533	4.72737e-10	-1.55562	0.000132985	0.86971	0.0452261
P21397	4128	MAOA	ENSG00000189221	-0.940345	0.0207711	-0.664943	0.11358	-2.17976	4.28098e-09	-1.23942	0.000537373	-1.51482	6.06023e-05	-0.275402	0.523443
P08779	3868	KRT16	ENSG00000186832	0.564807	0.288551	0.504574	0.339859	-0.336935	0.481923	-0.901742	0.0396019	-0.841509	0.0808164	0.0602332	0.92109
Q92752	7143	TNR	ENSG00000116147	0.659129	0.229129	2.18989	3.82783e-05	1.82692	0.00030522	1.16779	0.0121161	-0.362974	0.50794	-1.53076	0.00186751
P54315	5407	PNLIPRP1	ENSG00000187021	-5.57178	2.28902e-15	-3.27063	1.11947e-06	-3.8647	2.16549e-10	1.70709	0.00383242	-0.594062	0.375751	-2.30115	0.000231434
Q96DN0	121506	ERP27	ENSG00000139055	-8.88224	1.68368e-12	-4.30867	8.91529e-05	-5.16812	2.244e-07	3.71412	0.00018517	-0.859452	0.408307	-4.57357	1.62798e-05
P40616	400	ARL1	ENSG00000120805	-0.648714	0.00286378	-1.2478	1.08834e-08	-0.767991	0.000151281	-0.119277	0.580875	0.479813	0.0282905	0.599091	0.00522351
Q9H6V9	60526	LDAH	ENSG00000118961	0.0173925	0.981919	0.0937471	0.861289	1.97613	1.04519e-05	1.95873	2.19944e-06	1.88238	2.27381e-05	-0.0763547	0.881933
O75688	5495	PPM1B	ENSG00000138032	-0.776434	0.055169	-0.303317	0.485502	0.631137	0.111333	1.40757	0.000102649	0.934454	0.0190686	-0.473117	0.244704
Q9H3P7	64746	ACBD3	ENSG00000182827	-0.618679	0.00298298	-0.642459	0.00245622	-0.938633	1.08413e-06	-0.319954	0.0970954	-0.296174	0.17018	0.0237799	0.927959
Q9Y3C0	51019	WASHC3	ENSG00000120860	1.24644	0.00306715	1.0406	0.0145527	2.72834	9.75316e-11	1.48191	7.69153e-05	1.68774	2.96111e-05	0.205836	0.649824
Q9Y5K5-3		UCHL5		-0.371454	0.169883	-0.703554	0.00733586	-0.80019	0.000850136	-0.428735	0.0687093	-0.0966355	0.748801	0.3321	0.210502
Q15124	5239	PGM5	ENSG00000154330	1.20728	0.00861759	0.594365	0.211267	1.95694	1.08077e-05	0.749667	0.0692133	1.36258	0.00201467	0.612913	0.177898
Q7Z7A3	90353	CTU1	ENSG00000142544	-3.59027	5.88616e-07	-4.2456	3.09315e-08	-4.69383	9.47982e-12	-1.10356	0.0813267	-0.448223	0.553395	0.655337	0.375517
O94979	22872	SEC31A	ENSG00000138674	-0.572879	7.0085e-05	-0.272904	0.0741559	-1.1068	1.07402e-16	-0.533919	3.846e-05	-0.833894	5.35854e-10	-0.299975	0.0391719
Q96I25	84991	RBM17	ENSG00000134453	0.050875	0.859173	0.974205	1.83327e-05	0.913474	2.22227e-05	0.862599	1.79201e-05	-0.0607315	0.817123	-0.92333	1.67871e-05
Q9H9C1	63894	VIPAS39	ENSG00000151445	0.277492	0.551055	0.103045	0.830572	0.659004	0.102573	0.381512	0.326228	0.55596	0.193775	0.174448	0.701354
P30049	513	ATP5F1D	ENSG00000099624	1.3988	9.52247e-06	0.861915	0.00740108	0.827872	0.00661275	-0.570929	0.0439376	-0.0340431	0.923311	0.536886	0.0877338
Q3KQU3	55700	MAP7D1	ENSG00000116871	2.60457	0.000322004	1.64027	0.0219475	4.88197	3.49357e-10	2.2774	0.000356287	3.2417	4.98701e-06	0.964306	0.165058
P50897	5538	PPT1	ENSG00000131238	-0.660837	0.00033931	0.518175	0.00692691	1.23709	5.7232e-12	1.89792	5.87411e-29	0.718912	6.18605e-05	-1.17901	3.29121e-11
Q9NUJ1	55347	ABHD10	ENSG00000144827	-0.607262	0.0218955	0.143856	0.630575	0.06718	0.813876	0.674442	0.00460188	-0.0766761	0.801265	-0.751118	0.00312226
Q96SB4	6732	SRPK1	ENSG00000096063	-0.675373	0.113236	-1.48191	0.000397266	-1.6215	1.96029e-05	-0.946126	0.01054	-0.13959	0.768074	0.806535	0.0514084
Q1KMD3	221092	HNRNPUL2	ENSG00000214753	1.05707	6.16364e-09	0.917281	7.14682e-07	0.70163	6.27021e-05	-0.355437	0.0327248	-0.215651	0.266062	0.139786	0.480203
Q5SNT2	199953	TMEM201	ENSG00000188807	-1.07311	0.0508308	1.45838	0.0098849	1.46407	0.00669208	2.53717	6.68138e-07	0.00568505	0.999101	-2.53149	2.04375e-06
P35527	3857	KRT9	ENSG00000171403	-0.00114875	0.993541	-0.0983485	0.823047	-0.542089	0.140146	-0.54094	0.123885	-0.44374	0.267378	0.0971998	0.825568
Q9BU02	79178	THTPA	ENSG00000259431	-1.94806	3.01422e-06	-0.914147	0.0360572	-1.14264	0.00370682	0.805419	0.0396473	-0.228492	0.628032	-1.03391	0.012638
Q96GW9	92935	MARS2	ENSG00000247626	-1.86917	0.000416202	-1.04016	0.0592036	-1.87145	0.000142567	-0.00227778	0.991857	-0.831291	0.120625	-0.829013	0.120577
P36021	6567	SLC16A2	ENSG00000147100	-1.00821	0.00476379	-2.58881	2.22492e-12	-2.16878	4.70437e-11	-1.16058	0.000263441	0.420024	0.277434	1.5806	7.17729e-06
Q9BQG2	83594	NUDT12	ENSG00000112874	-1.36697	0.00105537	0.00300232	0.998047	-0.139134	0.742298	1.22783	0.00145698	-0.142136	0.768634	-1.36997	0.000800003
Q96FX7	115708	TRMT61A	ENSG00000166166	-1.84075	3.29075e-08	0.333912	0.370561	0.495221	0.145665	2.33597	1.82466e-13	0.161309	0.687738	-2.17466	4.75664e-11
Q5T4S7	23352	UBR4	ENSG00000127481	0.145858	0.416634	-0.1887	0.27362	0.667864	1.32777e-05	0.522005	0.000300991	0.856564	1.64317e-08	0.334558	0.0365566
P17544	11016	ATF7	ENSG00000170653	-1.64557	0.00585018	-4.74545	1.29414e-12	-4.19477	4.32531e-13	-2.54921	2.25653e-06	0.550679	0.407737	3.09989	5.26529e-07
P16260	8034	SLC25A16	ENSG00000122912	-0.9584	0.00199339	-1.68273	9.27534e-08	-0.49802	0.097264	0.46038	0.115162	1.18471	0.00010119	0.724334	0.0195353
Q13015	10962	MLLT11	ENSG00000213190	-0.427198	0.329192	-0.150647	0.745646	0.920338	0.0218219	1.34754	0.000282319	1.07098	0.00817184	-0.276552	0.524838
P05067	351	APP	ENSG00000142192	0.0418089	0.918521	0.634934	0.0433132	-0.263483	0.378125	-0.305292	0.28178	-0.898417	0.00166989	-0.593125	0.0467447
B0I1T2	64005	MYO1G	ENSG00000136286	2.35669	1.41555e-05	1.17823	0.0298198	0.334714	0.542743	-2.02198	1.18964e-05	-0.843515	0.102806	1.17846	0.0226946
P00918	760	CA2	ENSG00000104267	-0.899864	0.0446828	-1.58613	0.00039416	-1.55448	0.00013015	-0.654621	0.104795	0.031646	0.960463	0.686267	0.125691
Q9NQT4	56915	EXOSC5	ENSG00000077348	0.210221	0.69569	0.934612	0.0463237	1.63828	0.000228492	1.42806	0.000499851	0.703665	0.132494	-0.724391	0.105539
P33121	2180	ACSL1	ENSG00000151726	0.344432	0.432234	2.52562	9.87432e-10	2.29802	5.70984e-09	1.95358	6.03928e-08	-0.2276	0.601371	-2.18118	9.57198e-09
O75886	10254	STAM2	ENSG00000115145	0.429464	0.377435	1.68513	0.00020361	0.148992	0.757465	-0.280473	0.506771	-1.53614	0.00018524	-1.25567	0.00314988
P02652	336	APOA2	ENSG00000158874	1.29185	0.00345189	0.466384	0.317169	-0.0282274	0.94223	-1.32008	0.000534661	-0.494612	0.27018	0.825464	0.0553389
P61970	10204	NUTF2	ENSG00000102898	-0.629311	0.000517788	-0.329731	0.0849149	-0.621483	0.000275014	0.0078282	0.969509	-0.291751	0.118717	-0.299579	0.104408
Q9NQC3	57142	RTN4	ENSG00000115310	1.49813	5.87434e-05	1.08459	0.00404359	0.529484	0.148132	-0.968645	0.00298772	-0.555106	0.134337	0.413539	0.278283
Q13868	23404	EXOSC2	ENSG00000130713	1.76135	0.00739255	0.0778934	0.919254	-0.780628	0.19119	-2.54198	6.87832e-06	-0.858521	0.17589	1.68346	0.00733071
Q16774-2		GUK1		0.92568	0.0170519	0.540353	0.176374	0.489181	0.195853	-0.436499	0.211112	-0.0511716	0.906872	0.385328	0.328157
P41250	2617	GARS1	ENSG00000106105	-1.23631	3.99682e-10	-1.4034	5.91167e-12	-2.16945	2.86529e-31	-0.933138	2.08553e-07	-0.766047	6.36657e-05	0.167091	0.445966
Q7KZF4	27044	SND1	ENSG00000197157	-2.55126	1.65327e-24	-2.16892	3.10909e-17	-2.67574	2.86061e-30	-0.124477	0.619901	-0.506817	0.0433375	-0.382339	0.13583
Q6UWE0	90678	LRSAM1	ENSG00000148356	0.43204	0.329928	-0.863144	0.0367496	-1.42147	0.000121993	-1.85351	2.01863e-07	-0.558321	0.173881	1.29518	0.00105824
O75911	9249	DHRS3	ENSG00000162496	-0.603172	0.150215	-1.28463	0.00169204	-1.4173	0.000136054	-0.814128	0.0250442	-0.13267	0.774878	0.681458	0.0941884
P08708	6218	RPS17	ENSG00000182774; ENSG00000278229	-1.77375	7.96556e-23	-1.60108	8.4992e-18	-1.57769	1.47365e-20	0.196052	0.270994	0.0233843	0.920924	-0.172668	0.380947
A2RTX5	123283	TARS3	ENSG00000185418	0.821369	0.134734	1.97232	0.000256612	3.6295	5.91499e-11	2.80813	1.09762e-08	1.65718	0.00129589	-1.15095	0.023005
Q7L311	9823	ARMCX2	ENSG00000184867	-0.333229	0.276569	0.814745	0.00555842	1.59462	1.1834e-08	1.92785	1.89446e-13	0.779876	0.00555878	-1.14797	2.84729e-05
Q8IVP5	139341	FUNDC1	ENSG00000069509	0.587974	0.0443273	2.03032	3.00289e-12	2.46612	3.81959e-18	1.87815	3.00096e-13	0.435797	0.136152	-1.44235	8.59732e-08
O00757	8789	FBP2	ENSG00000130957	-0.155098	0.796135	1.94529	0.000285483	0.103035	0.860309	0.258132	0.616571	-1.84226	0.000132984	-2.10039	2.67983e-05
P50238	1396	CRIP1	ENSG00000213145	2.4519	1.62153e-05	1.15498	0.0417581	0.242571	0.680855	-2.20933	4.81679e-06	-0.912413	0.0891716	1.29691	0.0162082
Q9NYZ1	51030	TVP23B	ENSG00000171928	-3.7569	7.46152e-09	-2.54844	9.09724e-05	-1.55358	0.00776412	2.20333	0.000185531	0.994865	0.13243	-1.20846	0.0521918
Q99594	7005	TEAD3	ENSG00000007866	3.36583	3.62728e-08	3.79224	1.46788e-09	3.29699	3.09195e-08	-0.0688346	0.898905	-0.49525	0.407737	-0.426416	0.47279
Q9BSL1	10422	UBAC1	ENSG00000130560	-1.59189	5.68018e-05	0.210519	0.647666	1.17253	0.00300638	2.76442	4.20911e-13	0.962014	0.0170947	-1.80241	3.61937e-06
Q8WVY7	134510	UBLCP1	ENSG00000164332	0.402687	0.155459	-0.786793	0.0036435	-1.1126	5.76287e-06	-1.51529	1.12093e-10	-0.325807	0.24295	1.18948	4.47331e-06
Q13574-1		DGKZ		0.782843	0.0605945	1.73265	2.61387e-05	-0.446943	0.247903	-1.22979	0.000499229	-2.17959	3.57684e-09	-0.949807	0.0147738
P32455	2633	GBP1	ENSG00000117228	3.07164	6.76741e-18	2.34916	2.30859e-11	0.941252	0.00404701	-2.13039	9.18081e-13	-1.4079	6.15487e-06	0.722484	0.0304043
Q13286	1201	CLN3	ENSG00000188603	-1.0403	0.036703	-1.78274	0.000369733	-0.419024	0.383834	0.621274	0.180931	1.36371	0.00556232	0.742439	0.138271
Q9Y4B5	23255	MTCL1	ENSG00000168502	1.16495	0.0328967	1.21377	0.0261352	0.482926	0.370441	-0.682029	0.154861	-0.730849	0.167367	-0.0488199	0.93689
Q8TD06	155465	AGR3	ENSG00000173467	4.20808	8.60552e-14	1.63274	0.00176038	0.240535	0.658674	-3.96754	5.0707e-17	-1.3922	0.00343402	2.57534	3.73338e-07
Q96DC8	79746	ECHDC3	ENSG00000134463	-2.06968	1.21506e-05	-1.11495	0.0231459	-1.77134	5.80213e-05	0.298342	0.530359	-0.65639	0.178196	-0.954732	0.0434295
O15085-2		ARHGEF11		0.131011	0.833877	-0.376317	0.477907	-0.0347682	0.936183	-0.165779	0.730587	0.341548	0.537627	0.507328	0.319136
Q53S58	80775	TMEM177	ENSG00000144120	-0.724062	0.0884665	-0.227218	0.624289	0.804451	0.0499957	1.52851	5.40266e-05	1.03167	0.0127782	-0.496844	0.240815
P02745	712	C1QA	ENSG00000173372	2.30361	3.78348e-05	2.22826	7.32185e-05	1.05232	0.0482806	-1.2513	0.00869168	-1.17594	0.0227232	0.0753561	0.908097
Q93050	535	ATP6V0A1	ENSG00000033627	0.817912	0.0229623	4.17118	1.99643e-26	3.17256	2.76095e-18	2.35465	3.79996e-13	-0.99862	0.00250127	-3.35327	8.06602e-22
P05165	5095	PCCA	ENSG00000175198	-1.53505	6.71841e-05	-0.162506	0.71415	0.923322	0.016679	2.45837	2.15113e-11	1.08583	0.00514624	-1.37255	0.000287631
P14649	140465	MYL6B	ENSG00000196465	0.926957	0.0288969	2.47678	8.89385e-09	3.04893	7.77988e-13	2.12197	2.09427e-08	0.572155	0.183656	-1.54982	8.49635e-05
P41223	8896	BUD31	ENSG00000106245	-0.454108	0.0997438	0.691651	0.01194	-0.038662	0.884527	0.415446	0.0938586	-0.730313	0.00413833	-1.14576	7.26879e-06
Q9Y2D5-6		AKAP2		2.41095	4.40198e-10	1.69783	9.92953e-06	0.914808	0.0122863	-1.49615	5.34492e-06	-0.783024	0.0310524	0.713123	0.055671
Q7Z6Z7	10075	HUWE1	ENSG00000086758	0.371582	0.0236088	0.950195	3.45104e-09	1.41269	3.86587e-20	1.0411	2.82406e-13	0.46249	0.0029215	-0.578613	0.000162595
P14324	2224	FDPS	ENSG00000160752	1.11771	0.000287442	0.291226	0.382935	0.22274	0.481395	-0.894972	0.000933127	-0.0684853	0.848672	0.826487	0.0057588
Q9BUB7	54968	TMEM70	ENSG00000175606	0.561038	0.167894	0.542181	0.181709	0.851951	0.0233093	0.290913	0.43322	0.309769	0.466723	0.0188563	0.971722
Q6UWY2	400668	PRSS57	ENSG00000185198	-0.171878	0.85872	4.39635	5.98557e-06	-0.27667	0.731941	-0.104792	0.894825	-4.67302	3.1914e-08	-4.56823	3.29185e-07
Q9NVM9	55726	INTS13	ENSG00000064102	-0.375035	0.542377	0.268828	0.673232	0.411475	0.481395	0.78651	0.132401	0.142647	0.840154	-0.643863	0.257941
O43660	5356	PLRG1	ENSG00000171566	-1.1981	0.00332207	0.324533	0.477265	2.08333	4.20552e-07	3.28144	1.72898e-16	1.7588	1.39527e-05	-1.52264	0.000125616
Q9UPT5-1		EXOC7		-0.135959	0.741702	-0.356232	0.349748	-0.251707	0.475113	-0.115747	0.743613	0.104525	0.809002	0.220273	0.567775
Q9Y305	23597	ACOT9	ENSG00000123130	0.78184	0.000342468	-0.454132	0.0429167	1.22741	4.49621e-09	0.445569	0.0250442	1.68154	4.78652e-16	1.23597	3.84517e-09
O43592	11260	XPOT	ENSG00000184575	-0.368222	0.0623629	-0.746824	0.000106492	1.56344	4.58728e-17	1.93166	2.14537e-28	2.31027	8.91637e-36	0.378601	0.0483529
P11940	26986	PABPC1	ENSG00000070756	-0.219671	0.163713	-0.265799	0.0891858	-0.804917	4.65148e-09	-0.585246	9.3922e-06	-0.539118	0.000132641	0.0461284	0.788844
P40937	5985	RFC5	ENSG00000111445	-0.0277554	0.944072	0.27205	0.441064	-0.562086	0.0651663	-0.534331	0.0665978	-0.834136	0.00643964	-0.299805	0.370776
O00442	8634	RTCA	ENSG00000137996	-0.311267	0.092365	0.462865	0.011707	1.21249	1.36807e-12	1.52375	2.26304e-21	0.749621	1.05839e-05	-0.774132	5.53883e-06
Q8IWT3	23113	CUL9	ENSG00000112659	-0.352899	0.57457	-0.075821	0.903444	-2.12617	4.4059e-05	-1.77327	0.000425367	-2.05034	0.000117539	-0.277078	0.649587
P17516	1109	AKR1C4	ENSG00000198610	-0.492799	0.553794	2.80821	0.000631966	0.863321	0.269981	1.35612	0.0564201	-1.94489	0.0074857	-3.30101	1.77789e-05
Q13459	4650	MYO9B	ENSG00000099331	2.60019	8.66883e-08	1.80637	0.000169766	1.98152	1.83325e-05	-0.61867	0.145172	0.17515	0.755952	0.79382	0.0883094
Q6UXI9-6		NPNT		-0.912114	0.0860887	0.923524	0.091674	4.3118	8.26129e-14	5.22391	2.54828e-21	3.38828	3.66556e-10	-1.83564	0.000283743
P11217	5837	PYGM	ENSG00000068976	-0.554392	0.211651	-0.833729	0.0561489	-1.0598	0.00712674	-0.505407	0.197165	-0.22607	0.63083	0.279337	0.542708
Q96NY7	54102	CLIC6	ENSG00000159212	0.981716	0.170574	1.67196	0.0171676	0.845833	0.212604	-0.135883	0.833762	-0.826127	0.223749	-0.690244	0.313214
Q9NRP0	58505	OSTC	ENSG00000198856	-2.71855	4.45298e-08	-2.71705	1.34693e-07	-4.86519	6.02604e-23	-2.14664	1.3459e-06	-2.14814	3.93698e-06	-0.00150109	0.995152
Q9Y3B4	51639	SF3B6	ENSG00000115128	0.295945	0.184954	0.284791	0.201653	0.763979	0.000142474	0.468034	0.0140765	0.479189	0.0214525	0.0111549	0.969132
P52790	3101	HK3	ENSG00000160883	5.79939	1.32566e-37	-1.96798	2.19165e-07	-1.1388	0.00102672	-6.93819	8.70515e-68	0.829176	0.0279081	7.76737	1.83431e-61
Q9BXP2	56996	SLC12A9	ENSG00000146828	-0.364502	0.389025	0.0362724	0.938964	1.45965	0.000138747	1.82415	3.38978e-07	1.42338	0.000201295	-0.400774	0.321274
P02511	1410	CRYAB	ENSG00000109846	1.1539	0.0377326	0.365167	0.538445	-1.17648	0.017183	-2.33038	9.14038e-07	-1.54164	0.00212433	0.788736	0.144003
P55039	1819	DRG2	ENSG00000108591	-0.845771	0.00136127	-1.44346	6.82735e-08	-0.853307	0.000576894	-0.00753649	0.975322	0.590152	0.0272905	0.597688	0.0239958
Q9UHD8	10801	SEPTIN9	ENSG00000184640	2.17026	5.50401e-23	0.999758	4.85409e-06	1.09935	1.17232e-07	-1.0709	1.61462e-08	0.0995934	0.694353	1.1705	1.90581e-08
Q6P587	81889	FAHD1	ENSG00000180185	0.288159	0.308437	-0.0521194	0.861429	1.37678	3.78162e-08	1.08862	2.72224e-06	1.4289	7.58445e-09	0.340278	0.198592
P15498	7409	VAV1	ENSG00000141968	0.790898	0.118172	-2.50807	3.19286e-07	-2.80558	2.47887e-10	-3.59648	5.37274e-16	-0.297518	0.570269	3.29896	2.68462e-11
O43681	439	GET3	ENSG00000198356	0.260138	0.317582	0.133463	0.621575	0.0374077	0.887648	-0.22273	0.321932	-0.0960555	0.72677	0.126675	0.627815
P46063	5965	RECQL	ENSG00000004700	0.944173	6.687e-05	0.202865	0.436417	0.635385	0.00546478	-0.308788	0.15913	0.43252	0.072081	0.741308	0.00127843
Q96E52	115209	OMA1	ENSG00000162600	1.74526	7.35816e-05	-2.07249	2.00578e-06	-0.239271	0.576879	-1.98453	1.88988e-07	1.83322	1.46909e-05	3.81775	3.63885e-17
Q712K3	54926	UBE2R2	ENSG00000107341	-0.918883	0.00350972	-2.09142	7.33616e-11	-0.795975	0.00729421	0.122908	0.704722	1.29545	2.58648e-05	1.17254	0.000148438
Q8TB45	64798	DEPTOR	ENSG00000155792	-0.733525	0.128928	0.663635	0.183495	-2.29885	9.81219e-08	-1.56532	0.000163778	-2.96248	1.72088e-11	-1.39716	0.00211309
P01714		IGLV3-19	ENSG00000211663	1.79544	0.00273418	-1.09994	0.0636137	-1.45981	0.00610616	-3.25525	7.43008e-10	-0.359869	0.565734	2.89538	8.68771e-07
O60704	8459	TPST2	ENSG00000128294	-5.05239	6.09578e-30	-4.98072	5.77198e-27	-4.55225	1.4122e-29	0.50013	0.198318	0.428466	0.341018	-0.0716639	0.879373
Q9Y3B7	65003	MRPL11	ENSG00000174547	-1.08578	0.00298111	-0.18236	0.66009	0.891963	0.0137138	1.97774	5.74333e-09	1.07432	0.00310789	-0.903419	0.0120923
Q6NXT4	55676	SLC30A6	ENSG00000152683	-0.372226	0.195653	0.408153	0.159241	0.553951	0.0390321	0.926177	0.000172185	0.145798	0.644923	-0.780379	0.00322124
P08648	3678	ITGA5	ENSG00000161638	3.41396	1.65088e-08	1.06409	0.0686706	-0.481212	0.373174	-3.89517	9.02559e-14	-1.5453	0.00334633	2.34988	2.60167e-05
Q14CX7	80018	NAA25	ENSG00000111300	0.0861342	0.846217	0.753012	0.0361978	0.228545	0.529046	0.142411	0.686069	-0.524467	0.133951	-0.666877	0.0509242
Q6P2I3	151313	FAHD2B	ENSG00000144199	-2.02019	0.000373744	-0.951513	0.108597	0.834004	0.148208	2.85419	1.71126e-07	1.78552	0.00189258	-1.06868	0.0586049
Q96BJ8	79767	ELMO3	ENSG00000102890	0.532877	0.286742	-1.32371	0.00438432	-1.01887	0.0170436	-1.55174	0.00012908	0.304841	0.559579	1.85658	4.16296e-05
Q9UD71	84152	PPP1R1B	ENSG00000131771	-0.324998	0.596409	1.32978	0.0205275	3.42301	4.81998e-09	3.748	5.75713e-12	2.09323	0.000149555	-1.65478	0.00197408
Q7Z5G4	51125	GOLGA7	ENSG00000147533	0.73942	0.0639887	0.848291	0.0326805	0.909839	0.0152159	0.170419	0.659719	0.0615484	0.901339	-0.108871	0.798632
Q9BVL4	83642	SELENOO	ENSG00000073169	-1.28787	0.0146478	-0.413027	0.471185	-0.558694	0.270744	0.72918	0.139866	-0.145667	0.807041	-0.874848	0.094763
Q8NFJ5	9052	GPRC5A	ENSG00000013588	1.93439	0.00352221	-2.95224	7.91868e-06	-2.76878	2.44397e-06	-4.70318	1.97797e-14	0.183461	0.815755	4.88664	4.12539e-12
Q96JB5	80279	CDK5RAP3	ENSG00000108465	-1.99179	8.71255e-24	-1.22032	2.12467e-09	-1.69236	8.51053e-20	0.299439	0.116499	-0.47204	0.0179382	-0.771479	8.31693e-05
Q92797	8189	SYMPK	ENSG00000125755	1.52418	1.09294e-10	2.01517	9.69333e-17	1.78039	1.17645e-14	0.256211	0.252364	-0.234784	0.35305	-0.490995	0.0346903
Q7L1Q6	9689	BZW1	ENSG00000082153	0.818052	5.13152e-06	-0.698367	0.000113952	0.252021	0.160423	-0.566031	0.000411466	0.950388	2.55469e-08	1.51642	2.98396e-18
Q4V328	56850	GRIPAP1	ENSG00000068400	3.14175	4.63762e-28	2.34695	7.09775e-17	2.33461	5.76664e-18	-0.80714	0.000742427	-0.0123374	0.967665	0.794803	0.00259336
O60282	3800	KIF5C	ENSG00000168280	0.529568	0.12864	2.93864	6.98654e-17	2.21456	1.86353e-11	1.68499	2.09193e-08	-0.724083	0.0238678	-2.40908	6.25458e-14
Q9NRA2	26503	SLC17A5	ENSG00000119899	1.1612	0.00155641	0.873364	0.0192706	2.12417	3.59401e-09	0.962972	0.00332741	1.25081	0.000395776	0.287838	0.45659
Q92905	10987	COPS5	ENSG00000121022	-0.424701	0.101308	0.55261	0.0336422	2.03259	2.36581e-16	2.45729	5.06809e-26	1.47998	6.93268e-10	-0.977311	4.73498e-05
Q08211	1660	DHX9	ENSG00000135829	-0.144167	0.42598	0.295456	0.085343	0.260949	0.106668	0.405116	0.0063876	-0.0345068	0.862267	-0.439623	0.00585363
Q8TCC3	51263	MRPL30	ENSG00000185414	2.05059	2.74938e-11	1.04294	0.000718459	1.17445	5.92926e-05	-0.876148	0.00106041	0.13151	0.713939	1.00766	0.000608224
Q9H0U4	81876	RAB1B	ENSG00000174903	-0.17682	0.463879	-0.179724	0.451894	-0.845471	2.55845e-05	-0.668652	0.000536338	-0.665747	0.00126652	0.00290449	0.993522
Q01780	5394	EXOSC10	ENSG00000171824	-0.203289	0.647147	-0.000148204	0.996769	-1.33136	0.000203174	-1.12807	0.0010916	-1.33121	0.000268644	-0.20314	0.630333
P08758	308	ANXA5	ENSG00000164111	-0.171555	0.44951	-0.648632	0.00174702	-1.60361	7.28835e-18	-1.43205	1.49278e-15	-0.954975	4.43006e-07	0.477077	0.0184888
P19440	2678	GGT1	ENSG00000100031	-2.4731	3.40641e-09	-4.5594	1.90605e-22	-3.67976	5.13004e-20	-1.20666	0.00132571	0.879638	0.0401786	2.0863	6.81253e-07
Q96MZ0	78997	GDAP1L1	ENSG00000124194	-0.124221	0.850056	2.06321	0.000382267	1.48714	0.00707885	1.61136	0.00159429	-0.576064	0.31964	-2.18743	5.31634e-05
P49368	7203	CCT3	ENSG00000163468	0.182134	0.289644	-0.286538	0.0812181	0.0575476	0.73331	-0.124586	0.411591	0.344086	0.0286979	0.468672	0.00229538
P23193	6917	TCEA1	ENSG00000187735	-0.519714	0.0162593	0.0555378	0.826512	-0.100712	0.648841	0.419002	0.032999	-0.15625	0.508966	-0.575252	0.00579606
Q13363	1487	CTBP1	ENSG00000159692	0.419562	0.0239809	1.12094	8.14822e-10	0.215324	0.235247	-0.204238	0.229389	-0.905611	5.13068e-08	-0.701373	5.18564e-05
Q15008	9861	PSMD6	ENSG00000163636	-0.124458	0.448398	-0.302353	0.0482287	-0.0234101	0.87741	0.101048	0.48715	0.278943	0.0628242	0.177896	0.245461
Q8N2U0	254863	TMEM256	ENSG00000205544; ENSG00000283771	-1.27145	0.00286388	-1.2538	0.00406914	-0.0267083	0.944439	1.24474	0.00152863	1.22709	0.00399584	-0.0176501	0.972456
Q9BXP5	51593	SRRT	ENSG00000087087	-0.220295	0.315883	1.2248	2.27622e-09	0.871242	7.10037e-06	1.09154	1.79307e-09	-0.353553	0.0825098	-1.44509	6.56015e-14
Q9UK41	51160	VPS28	ENSG00000160948; ENSG00000285339	1.68789	1.09103e-05	1.13257	0.00346583	1.82308	9.79667e-07	0.135185	0.727157	0.690507	0.0726293	0.555322	0.146591
Q9H7J1	90673	PPP1R3E	ENSG00000235194	2.99572	9.93209e-12	1.54645	0.000293746	0.0223987	0.970616	-2.97332	2.77484e-15	-1.52405	8.31596e-05	1.44927	0.000369506
Q5T9L3	79971	WLS	ENSG00000116729	-1.49791	0.000458844	-2.95389	5.73811e-11	-1.27129	0.00151104	0.226621	0.601361	1.68261	8.52772e-05	1.45598	0.000644446
Q08174-2		PCDH1		1.859	7.48604e-07	2.59064	2.59971e-11	1.43497	6.78469e-05	-0.424036	0.214687	-1.15567	0.000862655	-0.731638	0.0436991
O60256	5636	PRPSAP2	ENSG00000141127	-0.424481	0.0255105	0.364567	0.0621175	-0.661699	0.000139452	-0.237218	0.17472	-1.02627	2.17681e-09	-0.789047	1.03195e-05
Q9C0E8	80856	LNPK	ENSG00000144320	1.205	2.87428e-05	1.20419	3.64319e-05	1.47546	1.18588e-07	0.270464	0.324017	0.271269	0.388276	0.000804442	0.99971
Q14669-3		TRIP12		0.393188	0.341714	-0.487289	0.217963	0.157055	0.69843	-0.236133	0.514932	0.644344	0.0948906	0.880477	0.0177432
P00846	4508	MT-ATP6	ENSG00000198899	-0.749848	0.0553724	-0.454117	0.265011	0.0136542	0.983073	0.763502	0.0306222	0.467771	0.255719	-0.295731	0.468702
Q9NVS2	55168	MRPS18A	ENSG00000096080	-0.670875	0.0890455	-0.345649	0.407135	1.36208	0.000302535	2.03295	1.00315e-08	1.70773	5.74136e-06	-0.325226	0.422391
Q9UM22	54749	EPDR1	ENSG00000086289	-0.746407	0.306236	-1.14306	0.109353	-0.723138	0.271028	0.0232688	0.980404	0.419924	0.599236	0.396655	0.598586
P29992	2767	GNA11	ENSG00000088256	0.092548	0.691431	0.810331	4.54108e-05	0.542979	0.00412578	0.450431	0.0115922	-0.267352	0.187879	-0.717783	0.000136437
P0DP08		IGHV4-38-2		2.6419	3.22145e-07	2.06808	5.60824e-05	2.40155	1.48595e-06	-0.240351	0.614855	0.333473	0.5516	0.573824	0.259469
Q9BWM7	81855	SFXN3	ENSG00000107819	2.04604	2.20765e-11	0.733053	0.0178478	2.34285	6.52098e-15	0.296809	0.299316	1.60979	2.5455e-08	1.31299	6.56333e-06
Q9H5V8	64866	CDCP1	ENSG00000163814	1.03511	0.0907897	1.83761	0.0024076	2.48276	2.71256e-05	1.44765	0.0066489	0.645148	0.304095	-0.8025	0.16725
Q13572	3705	ITPK1	ENSG00000100605; ENSG00000274958	0.796184	0.0452112	0.2742	0.519382	-0.42577	0.250739	-1.22195	0.000298412	-0.69997	0.0639481	0.521985	0.18061
Q69YN4	25962	VIRMA	ENSG00000164944	0.342566	0.415965	3.11651	1.64312e-14	2.43428	1.73834e-10	2.09171	1.86522e-09	-0.682233	0.0679039	-2.77394	8.19063e-14
Q9NXC5	54468	MIOS	ENSG00000164654	2.1348	2.64638e-07	1.86603	7.62147e-06	1.22172	0.00196466	-0.913088	0.0111314	-0.64431	0.11062	0.268778	0.537335
O95832	9076	CLDN1	ENSG00000163347	0.303568	0.43977	-0.879238	0.0138882	-1.11073	0.000604411	-1.4143	4.69649e-06	-0.231491	0.549709	1.18281	0.000558028
[truncated: 4,499 more rows]
