# Supplementary material for: Deep proteogenomic characterization of pancreatic solid pseudopapillary neoplasm reveals unique features distinct from other pancreatic tumors
Source: Biomark Res. 2025 Nov 27;13:159. doi: 10.1186/s40364-025-00875-y (PMC12752135; doi:10.1186/s40364-025-00875-y)
Supplement: Supplementary file 3 — Supplementary Material 3 [file 40364_2025_875_MOESM3_ESM.xlsx]

## Sheet: Sheet1
Table S3. SPN-specific proteins based on pairwise comparisons
UniProt	Gene symbol	Mean log2(FC)
Q7Z7K0	CMC1	6.50357
Q9UKU0-8	ACSL6	6.01448
P48745	CCN3	5.99652
Q9H6R3	ACSS3	5.27963
Q9UBT3	DKK4	5.08829
P01705	IGLV2-23	5.03562
P16949	STMN1	4.99972
Q15643	TRIP11	4.98692
Q9H239	MMP28	4.92934
Q6BCY4	CYB5R2	4.89348
Q8ND04	SMG8	4.88956
Q9UDR5	AASS	4.84234
Q6P988	NOTUM	4.80485
O95644	NFATC1	4.79195
P25874	UCP1	4.75286
Q6N069	NAA16	4.65739
Q7Z7H8	MRPL10	4.63448
Q9NY65	TUBA8	4.5877
P22748	CA4	4.58557
Q3SXM5	HSDL1	4.55552
O43505	B4GAT1	4.52352
Q6UXI9-6	NPNT	4.49265
Q13228	SELENBP1	4.47451
Q15758	SLC1A5	4.38483
P0CW18	PRSS56	4.36402
Q9UBP4	DKK3	4.3233
P47972	NPTX2	4.3029
O43169	CYB5B	4.18372
Q92844	TANK	4.16778
O43301	HSPA12A	4.10321
Q9UKU0-1	ACSL6	4.0719
Q9Y6D9	MAD1L1	4.07176
Q8IWB1	ITPRIP	4.06576
P15309	ACP3	4.00369
P43403	ZAP70	3.98254
P09455	RBP1	3.98174
P42696	RBM34	3.90759
Q9BXX0	EMILIN2	3.8922
Q13449	LSAMP	3.89049
O95741	CPNE6	3.87979
P56937	HSD17B7	3.86161
Q14571	ITPR2	3.85484
Q5TA45	INTS11	3.82507
O60266	ADCY3	3.79018
Q8TDD5	MCOLN3	3.72315
Q9NUQ2	AGPAT5	3.72288
Q7Z7A4	PXK	3.70544
P49746	THBS3	3.69858
Q9H1A4	ANAPC1	3.67508
Q6UXI9-4	NPNT	3.65581
Q96KR6	FAM210B	3.64601
Q3KQU3	MAP7D1	3.62284
Q9NY59	SMPD3	3.59368
Q13367	AP3B2	3.5901
Q8NHV4	NEDD1	3.54378
Q9UBM7	DHCR7	3.52987
Q9Y426	C2CD2	3.51898
Q9H4G4	GLIPR2	3.51338
Q9BVA1	TUBB2B	3.48457
P11717	IGF2R	3.44166
P48651	PTDSS1	3.43484
P61962	DCAF7	3.41707
P49768	PSEN1	3.41454
Q8NC44	RETREG2	3.37536
P11279	LAMP1	3.37301
Q9NX46	ADPRS	3.34989
Q9UD71	PPP1R1B	3.34213
P36980	CFHR2	3.32738
Q99569	PKP4	3.24592
Q9NZV5	SELENON	3.24176
Q8IZP0	ABI1	3.23233
P04920	SLC4A2	3.22559
Q5NDL2	EOGT	3.22097
Q9BXR0	QTRT1	3.21942
B7ZBB8	PPP1R3G	3.21456
Q9Y3D2	MSRB2	3.21041
Q5T7P8	SYT6	3.20518
Q8TC26	TMEM163	3.1926
P57729	RAB38	3.18036
Q14684	RRP1B	3.17935
Q8N335	GPD1L	3.17636
Q14257	RCN2	3.15839
Q8IZV5	RDH10	3.12866
O15232	MATN3	3.12019
Q9H788	SH2D4A	3.1185
Q86WN1	FCHSD1	3.1122
O95347	SMC2	3.1104
Q92543	SNX19	3.10103
Q9BRX8	PRXL2A	3.09962
P16930	FAH	3.07226
Q15777	MPPED2	3.05417
Q15382	RHEB	3.04565
O00764	PDXK	3.04255
Q7L5Y9	MAEA	3.02557
Q9H0Z9	RBM38	3.02196
O00712	NFIB	3.00739
Q7L1W4	LRRC8D	2.99013
Q8WTT2	NOC3L	2.98859
Q08462	ADCY2	2.97778
Q6ZU35	CRACD	2.97722
Q9BV23	ABHD6	2.97321
Q8NEN9	PDZD8	2.944
Q70CQ2	USP34	2.93892
Q9Y4J8	DTNA	2.91383
O14827	RASGRF2	2.89907
Q9UJ68	MSRA	2.88791
Q15274	QPRT	2.87105
P33316	DUT	2.84956
Q96FN4	CPNE2	2.84319
P21926	CD9	2.84203
P30038	ALDH4A1	2.84127
Q96CM8	ACSF2	2.83266
P31937	HIBADH	2.82279
Q9P2R6	RERE	2.80907
O00154	ACOT7	2.78694
Q6P1X6	C8orf82	2.7807
Q9UJD0	RIMS3	2.74889
Q9BX79	STRA6	2.74564
P19174-2	PLCG1	2.74183
O75506	HSBP1	2.73631
Q8TBX8	PIP4K2C	2.71146
Q07157	TJP1	2.70659
Q8IV38	ANKMY2	2.69924
Q9BZF3	OSBPL6	2.68715
Q8TBN0	RAB3IL1	2.68099
P51689	ARSD	2.66616
P58546	MTPN	2.65537
Q9NW15	ANO10	2.65246
Q5R372	RABGAP1L	2.65207
Q9NQX7	ITM2C	2.62992
Q05940	SLC18A2	2.62611
Q9BS92	NIPSNAP3B	2.60695
P40123	CAP2	2.60608
P48200	IREB2	2.55825
Q3C1V8	BSX	2.53184
Q92619	ARHGAP45	2.53156
Q9UJS0	SLC25A13	2.51693
P15882	CHN1	2.51653
Q5VT66	MTARC1	2.51029
Q5TAQ9	DCAF8	2.49229
Q8TEA8	DTD1	2.48953
Q16891-4	IMMT	2.48306
Q8NI35	PATJ	2.47557
Q9NYU1	UGGT2	2.47195
P36639-1	NUDT1	2.46565
P23470	PTPRG	2.44831
P56378	ATP5MJ	2.42976
Q93097	WNT2B	2.42933
P46736	BRCC3	2.39223
P30084	ECHS1	2.38634
O60238	BNIP3L	2.34738
Q9UN36-6	NDRG2	2.34018
Q7L592	NDUFAF7	2.25533
O75832	PSMD10	2.2454
Q9H7C4	SYNC	2.23299
Q9NWS8	RMND1	2.21237
P36551	CPOX	2.19484
Q15070	OXA1L	2.17447
Q14697	GANAB	-2.3905
P03891	MT-ND2	-2.59076
Q86V97	KBTBD6	-2.5999
P15144	ANPEP	-2.65281
P00966	ASS1	-2.69022
P15088	CPA3	-2.76446
Q9NRP0	OSTC	-2.85183
P09327	VIL1	-2.8814
P27701	CD82	-2.89625
P62851	RPS25	-2.89758
P14406	COX7A2	-2.90745
P12830	CDH1	-2.97568
Q6P4A8	PLBD1	-2.98201
O14558	HSPB6	-3.04755
Q8WW62	TMED6	-3.23684
Q6UXG2	ELAPOR1	-3.25822
P47736	RAP1GAP	-3.267
Q8TDL5	BPIFB1	-3.29974
Q9H6S3	EPS8L2	-3.3121
P09493-4	TPM1	-3.55739
P27487	DPP4	-3.7992
O43903	GAS2	-3.99736
P01298-2	PPY	-4.61108
